# Supplementary material for: Genome-Wide Control of RNA Polymerase II Activity by Cohesin
Source: PLoS Genet. 2013 Mar 21;9(3):e1003382. doi: 10.1371/journal.pgen.1003382 (PMC3605059; doi:10.1371/journal.pgen.1003382)
Supplement: Table S2 — Average PRO-seq promoter (P) and gene body read densities in annotated transcription units. (XLSX) [file pgen.1003382.s007.xlsx]

## Sheet: ACTIVE_GENES
transcription_unit	Mock_P_AVE	Mock_G_AVE	Mock_PAUSE	Nipped-B_P_AVE	Nipped-B_G_AVE	Nipped-B_PAUSE	Rad21_P_AVE	Rad21_G_AVE	Rad21_PAUSE
128up-RA	13.0691	10.9928	1.18888	6.03618	9.01523	0.669554	4.5534	7.56499	0.601904
14-3-3epsilon-RD	193.117	260.877	0.74026	193.815	261.975	0.739823	213.833	206.504	1.03549
14-3-3zeta-RC	173.197	285.131	0.607429	105.023	290.411	0.361635	99.894	222.978	0.448
140up-RA	2.78278	11.7393	0.237049	0.999776	10.2528	0.0975125	0.88159	7.68303	0.114745
18w-RA	92.2918	201.998	0.456896	73.4311	76.4939	0.95996	60.8002	58.011	1.04808
26-29-p-RA	77.2437	49.1673	1.57104	75.9765	55.2928	1.37408	53.5253	43.9407	1.21813
312-RA	9.43961	58.9094	0.16024	5.7324	59.8817	0.0957288	5.16402	45.3037	0.113987
4EHP-RB	3.13731	24.6319	0.127368	2.84987	19.006	0.149946	3.37824	17.1782	0.196658
5PtaseI-RF	11.1459	72.275	0.154216	11.0175	81.3178	0.135486	11.6157	58.0224	0.200193
a-RC	23.4949	30.8533	0.761502	26.0837	9.02426	2.8904	22.2467	9.38232	2.37113
A16-RA	15.1804	14.5619	1.04247	11.9944	15.745	0.761791	11.1974	12.7657	0.87715
a6-RA	4.56241	55.1465	0.0827324	2.93171	52.5376	0.055802	2.9117	44.829	0.0649512
Aac11-RA	6.81829	82.4846	0.0826614	8.12499	93.323	0.0870632	6.32698	72.3516	0.0874477
Aats-ala-m-RA	5.75864	69.2464	0.0831615	4.16955	60.4418	0.0689846	2.85298	46.4534	0.0614159
Aats-ala-RB	47.6026	120.525	0.394962	56.228	71.8779	0.782271	53.6833	73.6829	0.728573
Aats-arg-RA	25.6867	42.6108	0.602821	30.7111	37.9941	0.808315	22.0954	28.4186	0.777499
Aats-asn-RA	24.2537	117.834	0.20583	9.81819	63.486	0.154651	9.13345	59.1176	0.154496
Aats-asp-RA	14.7072	95.6073	0.153829	8.84239	71.6792	0.123361	9.39537	61.3982	0.153024
Aats-cys-RA	6.1821	70.3323	0.0878985	3.23868	53.2694	0.0607981	3.40669	45.5626	0.0747695
Aats-gln-RA	25.9686	40.8141	0.636264	22.1425	36.892	0.600197	23.0949	32.6611	0.707107
Aats-glupro-RA	33.0558	116.281	0.284274	27.8229	67.3432	0.413151	27.1529	61.5174	0.441385
Aats-glupro-RB	3.53634	73.7074	0.0479781	6.52102	40.4511	0.161207	3.81632	36.6612	0.104097
Aats-gly-RB	18.0943	54.3198	0.333107	13.0152	42.6643	0.305059	11.7231	35.2145	0.332906
Aats-his-RA	1.53222	83.3881	0.0183746	1.77314	57.5241	0.0308243	1.37298	48.2264	0.0284694
Aats-ile-RD	60.8845	113.657	0.535684	44.6684	46.3227	0.964288	35.0944	41.3758	0.848186
Aats-leu-RA	3.73815	26.3259	0.141995	1.76148	26.2146	0.0671946	1.69002	20.2672	0.0833869
Aats-lys-RA	9.35476	47.1641	0.198345	5.43326	31.6888	0.171457	6.36988	28.6203	0.222565
Aats-lys-RB	3.69954	47.1641	0.0784397	1.92938	31.6888	0.0608851	1.18058	28.6203	0.0412497
Aats-phe-RA	3.27977	15.26	0.214926	2.26964	13.3692	0.169765	1.81467	10.1628	0.17856
Aats-pro-RA	2.02704	16.2129	0.125026	1.01207	13.8661	0.0729886	0.555515	10.5867	0.052473
Aats-thr-RB	18.3895	164.296	0.111929	25.1112	91.3176	0.274988	19.9615	75.7961	0.263357
Aats-thr-RC	16.2023	164.296	0.0986168	5.17612	91.3176	0.0566826	5.44041	75.7961	0.0717769
Aats-trp-RB	13.5148	33.6881	0.401176	8.68998	22.7819	0.381441	9.71922	21.299	0.456323
Aats-tyr-RA	1.22067	16.0125	0.0762323	0.961615	13.0169	0.073874	1.07038	12.5208	0.0854881
Aats-val-RB	7.77149	121.999	0.0637015	4.60202	67.1988	0.0684837	5.66985	66.3818	0.0854126
aay-RA	79.3986	21.1963	3.74586	76.546	18.0485	4.24111	61.6847	17.4207	3.54088
ab-RD	951.714	316.888	3.00331	1103.9	420.654	2.62425	668.372	317.509	2.10505
Abi-RB	6.248	55.7347	0.112103	5.20685	62.6369	0.0831275	5.00774	55.7748	0.0897849
Abl-RB	1.32234	340.798	0.00388012	1.37141	407.618	0.00336445	1.21445	388.388	0.0031269
abo-RA	24.7118	51.7157	0.47784	21.2355	54.6966	0.388243	20.0192	45.678	0.438269
abs-RA	9.43961	15.8126	0.596968	12.0849	16.8019	0.719258	10.2377	15.3698	0.66609
Ac76E-RA	139.482	46.3561	3.00892	126.18	39.4213	3.20082	112.557	32.0583	3.51101
Ac78C-RB	10.9956	6.47021	1.69942	4.31668	0.695569	6.20598	5.62333	1.02795	5.47041
AcCoAS-RA	4.02789	215.868	0.0186591	2.80685	237.648	0.0118109	2.77079	174.019	0.0159224
AcCoAS-RB	1.11136	92.2394	0.0120487	1.24527	88.3818	0.0140897	1.15935	71.2322	0.0162756
AcCoAS-RC	2.36738	72.2267	0.0327771	1.51599	72.5916	0.0208838	1.83771	58.3562	0.0314913
Acf1-RA	11.1176	126.261	0.0880523	11.9992	123.882	0.0968595	9.36153	89.036	0.105143
achi-RA	4.07523	8.28553	0.491849	3.6792	8.47324	0.434214	3.03454	6.95583	0.436258
Ack-RA	1.49906	81.9864	0.0182843	0.999776	72.8806	0.013718	0.714039	62.1152	0.0114954
Acon-RC	3.84309	67.067	0.0573024	4.41632	59.2766	0.0745037	3.89808	47.1654	0.0826469
Acon-RD	25.0085	67.067	0.372889	30.4919	59.2766	0.514402	23.1265	47.1654	0.490328
Acox57D-d-RA	6.79211	3.85411	1.7623	6.06077	4.28178	1.41548	5.5348	2.5407	2.17845
Acox57D-p-RA	1.14999	13.2387	0.0868651	0.968401	14.6249	0.0662159	0.534284	9.80616	0.0544845
Acph-1-RB	5.18659	41.5551	0.124812	6.40294	44.3715	0.144303	5.42054	38.8352	0.139578
Act42A-RA	326.854	40.9736	7.97721	455.757	51.2007	8.90137	404.877	41.207	9.82543
Act57B-RA	5.04195	2.11245	2.38678	19.5523	3.39653	5.75656	15.0747	2.47852	6.08216
Act5C-RB	52.6027	96.8532	0.543118	58.4158	90.4865	0.645574	53.5258	71.783	0.74566
Act79B-RA	3.5298	4.03045	0.875784	8.68487	9.765	0.889388	6.83193	8.49396	0.804328
Actr13E-RA	11.2834	19.8853	0.567424	9.73766	19.5119	0.499062	10.4147	20.0096	0.520487
Ada-RA	1.01297	2.36125	0.428997	0.314391	1.34596	0.233581	0.252915	0.78683	0.321435
Ada2b-RA	7.22715	86.7221	0.0833368	7.41014	88.156	0.0840571	7.22033	79.1702	0.0912001
Adam-RA	144.637	25.3844	5.69787	89.3922	23.0079	3.88529	80.1113	18.2786	4.38279
Adar-RC	10.0438	151.416	0.0663324	8.0616	157.134	0.051304	7.37749	121.109	0.0609163
ade2-RB	7.29849	57.0573	0.127915	4.0201	49.6741	0.0809296	2.20444	36.1218	0.0610279
ade3-RA	162.813	87.6624	1.85727	115.484	74.6511	1.54698	74.8497	52.7354	1.41934
ade5-RA	3.44558	30.8721	0.111608	3.84287	35.7628	0.107454	3.92472	29.6419	0.132404
Adf1-RB	10.7653	67.2862	0.159992	12.5905	58.7978	0.214132	13.9429	43.9216	0.317451
Adh-RC	430.243	1.06831	402.735	210.873	0.560064	376.515	178.307	0.604083	295.17
Adk1-RA	244.092	30.2223	8.07655	139.338	28.0574	4.96618	111.636	19.0667	5.85506
Adk2-RA	21.5257	18.3803	1.17113	13.7086	14.6068	0.938508	11.29	11.0093	1.0255
adp-RA	1.60727	23.1995	0.0692804	0.855833	27.4431	0.0311857	1.17019	24.9895	0.0468271
Ady43A-RA	2.03249	24.5166	0.0829026	1.53507	26.1605	0.058679	1.25013	20.8662	0.0599116
Aef1-RB	1.11464	54.4171	0.0204833	0.735841	45.9975	0.0159974	1.03289	37.0762	0.0278586
aft-RA	6.14525	45.446	0.135221	4.15047	53.1429	0.0781002	5.16446	41.0649	0.125763
ago-RA	16.6842	159.227	0.104783	15.1974	178.733	0.0850285	15.119	160.437	0.0942361
ago-RB	40.255	192.825	0.208765	26.7691	211.388	0.126635	21.5769	186.456	0.115721
AGO1-RA	4.69287	1.18365	3.96474	3.81764	1.91506	1.99348	3.9604	1.39091	2.84734
AGO1-RB	33.5772	162.274	0.206918	32.0641	179.058	0.179071	30.3852	143.176	0.212222
AGO1-RC	8.45436	25.6217	0.329968	6.31688	27.2806	0.231553	6.08309	19.9525	0.304879
AGO2-RB	16.9441	109.635	0.154549	20.9953	130.675	0.160667	16.0896	101.752	0.158125
agt-RA	2.19175	3.05937	0.716407	1.396	3.06229	0.455866	2.60505	3.02676	0.860672
Ahcy13-RA	3.525	25.0933	0.140476	2.88612	17.2717	0.167102	1.50666	15.4841	0.0973036
AIF-RA	5.16979	87.4136	0.0591418	3.1772	45.2116	0.0702739	3.0097	38.16	0.0788705
Ak6-RA	2.68111	7.73297	0.346712	1.67965	3.93852	0.426467	0.891987	2.78691	0.320064
Akap200-RA	33.9488	124.989	0.271615	27.1726	141.651	0.191827	27.6388	115.659	0.238968
Akap200-RB	10.9832	99.2681	0.110642	10.9545	119.737	0.0914884	11.3971	96.3727	0.11826
Akap200-RC	237.232	373.152	0.635749	247.372	380.6	0.649953	179.727	308.425	0.582726
akirin-RA	86.7443	99.1895	0.874531	80.9441	98.5623	0.821248	62.8629	79.4837	0.790891
Akt1-RA	13.5677	85.3272	0.159008	11.1792	81.7242	0.136792	7.80518	60.2306	0.129588
Alas-RA	23.0834	29.7307	0.776418	24.9708	29.5479	0.845097	18.5067	28.3602	0.652559
alc-RA	2.37065	49.192	0.0481918	1.32838	57.1989	0.0232239	1.46014	45.1983	0.0323052
ald-RA	4.03552	42.3867	0.0952073	2.84309	37.425	0.0759679	2.35076	27.2142	0.08638
Ald-RC	8.81915	49.8817	0.176801	5.79005	42.4655	0.136347	5.25343	30.2612	0.173603
Ald-RD	1.62843	49.8817	0.0326458	1.37013	42.4655	0.0322646	1.21626	30.2612	0.0401919
Ald-RH	14.1259	2.4766	5.70377	15.069	1.93312	7.79515	11.7615	1.26781	9.27704
Aldh-III-RI	71.3261	63.1337	1.12976	89.3867	98.5713	0.906822	82.85	81.8823	1.01182
Alg-2-RC	11.6977	55.7897	0.209675	11.862	65.3197	0.1816	13.4791	51.7277	0.260578
Alg10-RA	5.40738	22.2767	0.242737	4.10001	20.2707	0.202263	3.75942	17.8979	0.210048
Alh-RD	6.80914	84.3054	0.0807676	8.72622	89.3212	0.0976949	8.09919	75.9139	0.106689
Alh-RI	131.878	375.778	0.350947	162.398	437.645	0.371072	107.272	316.918	0.338487
alien-RB	1.80951	25.8458	0.070012	2.14964	30.4513	0.0705928	1.31065	24.5516	0.0533834
ALiX-RA	84.4686	64.6876	1.30579	84.761	69.1499	1.22576	75.3993	65.1572	1.15719
alph-RB	2.14987	88.0815	0.0244077	2.5465	95.3194	0.0267155	2.04953	77.0231	0.0266093
alph-RC	1.77744	82.728	0.0214854	1.69873	88.5173	0.0191909	1.37478	72.7856	0.0188881
alph-RD	1.7432	82.728	0.0210714	1.64213	88.5173	0.0185515	1.37298	72.7856	0.0188633
alpha-Adaptin-RA	3.35264	114.371	0.0293136	2.32624	122.483	0.0189924	2.74595	90.9487	0.0301923
alpha-Adaptin-RB	9.45861	109.309	0.0865309	7.72158	118.201	0.0653261	8.72699	86.5959	0.100778
alpha-Cat-RA	11.987	215.691	0.0555749	13.1413	259.663	0.0506092	10.4477	189.833	0.0550362
alpha-Est1-RA	24.4251	16.4738	1.48266	21.2358	23.7033	0.895901	17.6216	23.2597	0.757601
alpha-Est10-RB	836.227	20.7465	40.3069	1016.4	40.1801	25.2961	1066.59	31.9237	33.4105
alpha-Est3-RB	4.02527	4.60717	0.873697	5.6105	7.28083	0.770585	7.02115	6.11317	1.14853
alpha-Est9-RC	39.9365	42.0528	0.949677	35.5729	16.269	2.18655	25.1029	7.0802	3.54551
alpha-Man-I-RH	18.4351	203.217	0.0907163	14.0586	237.26	0.059254	15.3493	175.063	0.0876787
alpha-Man-II-RA	35.0458	50.8842	0.688736	26.6542	50.7672	0.525028	23.3542	41.7934	0.5588
alpha-Man-IIb-RA	153.489	84.6937	1.81229	242.253	124.28	1.94925	174.203	91.9944	1.89363
alpha-Spec-RA	42.5853	797.327	0.0534102	49.9321	930.881	0.0536396	47.3397	778.364	0.0608194
alpha4GT1-RA	25.6384	14.914	1.71909	23.9076	19.9365	1.19918	19.2519	16.3863	1.17488
alphaCop-RB	60.5754	213.67	0.2835	36.7441	207.856	0.176777	36.7591	181.801	0.202194
alphaPS4-RA	3.54725	25.0384	0.141672	3.25352	20.4605	0.159015	3.16778	21.9589	0.144259
alphaTub84B-RA	4091.53	84.2401	48.5698	4868.21	100.062	48.6519	4100.11	79.7679	51.4005
alphaTub84D-RA	7.25006	21.421	0.338456	5.47142	17.4885	0.312859	3.48303	13.3063	0.261757
Alr-RA	10.9664	6.99259	1.56829	4.06121	4.31792	0.940549	4.32577	4.65753	0.928769
alt-RA	15.4223	65.2703	0.236283	8.89603	66.5122	0.13375	8.44923	56.7457	0.148896
alt-RB	16.4662	39.0115	0.422087	16.051	38.9877	0.411692	12.5275	30.6217	0.409106
alt-RD	2.67893	65.2703	0.0410435	1.91772	66.5122	0.0288326	2.30425	56.7457	0.0406066
alt-RG	1.39411	39.0115	0.035736	1.41508	38.9877	0.0362954	1.62589	30.6217	0.0530961
Aly-RA	10.2922	108.161	0.0951568	7.09447	104.299	0.0680208	6.37305	84.8989	0.0750664
Ama-RC	29.9065	14.4472	2.07007	24.5379	6.76596	3.62667	22.3636	6.21849	3.59631
Amph-RA	123.259	57.6587	2.13773	94.5024	66.7199	1.41641	89.1386	44.9471	1.98319
Amun-RA	4.64837	77.2113	0.0602032	3.70507	85.8705	0.0431472	3.68445	74.561	0.0494152
ana1-RA	3.97901	64.6453	0.0615515	2.73603	77.7135	0.0352066	2.44516	61.1354	0.0399957
ana1-RB	1.21412	64.6453	0.0187813	1.67901	77.7135	0.0216052	1.96778	61.1354	0.0321872
ana2-RA	1.77744	8.65573	0.205349	1.04345	8.42807	0.123806	0.755135	7.25662	0.104062
ana3-RA	12.124	98.1514	0.123523	10.4858	87.2435	0.12019	10.179	79.0471	0.128771
angel-RA	4.69353	8.71674	0.53845	3.5026	9.3585	0.37427	3.53496	10.5765	0.334226
Ank-RF	1.00533	298.49	0.00336806	0.572817	325.705	0.0017587	0.592999	255.741	0.00231874
AnnIX-RA	205.71	190.958	1.07725	309.452	205.688	1.50448	229.704	154.988	1.48207
AnnX-RA	248.502	16.559	15.0071	205.149	19.6473	10.4416	144.079	18.1009	7.95975
Ant2-RA	5.59108	31.2773	0.178758	1.95589	23.5769	0.0829577	2.79246	24.9818	0.11178
Anxb11-RA	49.3205	120.046	0.410847	41.187	113.793	0.361948	35.7308	99.6481	0.35857
Anxb11-RB	1.11791	96.4763	0.0115874	0.686024	88.9328	0.00771395	0.774559	81.6793	0.00948293
aop-RA	116.874	180.849	0.646251	123.879	213.692	0.579708	143.975	166.506	0.864686
aop-RB	317.776	751.207	0.423021	409.989	777.307	0.527448	380.085	602.182	0.63118
Aos1-RA	2.50658	27.582	0.0908772	1.73626	25.8623	0.0671345	1.88242	22.3143	0.0843593
AP-1gamma-RA	4.50371	85.7934	0.0524949	3.82993	80.5951	0.0475207	2.90086	70.6993	0.041031
AP-1sigma-RA	18.7706	54.3561	0.345327	17.2199	69.4661	0.247889	16.8659	51.0666	0.330273
AP-47-RA	9.24831	29.2391	0.316299	7.556	33.2154	0.227485	5.81256	28.1888	0.206201
AP-50-RA	22.1854	30.5804	0.725479	13.1006	38.2561	0.342444	11.78	30.727	0.383377
Apc-RA	61.8067	102.941	0.600409	71.9532	123.991	0.58031	51.9559	92.7557	0.560137
Apc2-RA	3.44886	51.8613	0.0665015	3.18207	53.5042	0.0594733	2.62672	46.2136	0.0568386
APC4-RA	2.24346	20.9415	0.10713	0.937663	18.5453	0.0505606	0.991797	16.0831	0.0616672
ApepP-RA	2.01722	30.0103	0.0672174	2.54227	35.5551	0.0715024	2.06398	31.6344	0.0652447
aph-1-RA	8.05969	4.0244	2.0027	5.39087	6.35041	0.8489	6.10613	4.05218	1.50688
aPKC-RA	12.0333	152.538	0.0788869	10.6895	180.937	0.0590786	9.94005	140.66	0.0706672
aPKC-RB	11.5225	44.8385	0.256978	23.0842	60.6947	0.380333	17.7155	46.8418	0.378199
aPKC-RF	59.2426	44.8385	1.32124	107.915	60.6947	1.778	75.198	46.8418	1.60536
APP-BP1-RA	1.83722	30.6408	0.0599599	1.45811	28.482	0.0511942	1.85035	24.0148	0.0770503
app-RJ	92.1591	258.549	0.356448	100.617	357.041	0.281807	69.0661	282.627	0.244372
Aprt-RA	43.2796	6.61635	6.5413	23.8431	5.13994	4.63879	22.2223	4.1131	5.40282
Aps-RA	6.95531	81.7387	0.085092	8.39826	94.136	0.0892141	6.64944	67.9466	0.0978627
apt-RA	19.865	147.18	0.134971	15.0757	122.474	0.123094	8.35122	80.1171	0.104238
apt-RC	4.49499	69.4288	0.0647424	4.64401	66.6115	0.0697178	3.97441	40.8022	0.0974066
apt-RD	7.85745	92.4459	0.0849951	3.28362	85.0575	0.0386047	2.04953	54.8979	0.0373335
aralar1-RA	274.637	67.8617	4.047	326.273	60.8935	5.3581	238.363	49.0094	4.86362
aralar1-RB	18.1307	2.47056	7.3387	11.0788	2.11379	5.24121	12.481	1.99373	6.26015
Arc-p20-RA	22.3299	10.8956	2.04943	17.5486	11.0658	1.58585	16.9901	8.7706	1.93717
Arc-p34-RA	16.8121	17.9305	0.937628	12.7063	19.7017	0.644933	15.1831	16.9371	0.896439
Arc1-RA	92.9333	18.7741	4.95008	123.451	27.1632	4.54478	107.17	28.1901	3.80171
Arc42-RA	1.11246	5.43874	0.204544	1.33939	7.22664	0.185341	0.562739	4.83773	0.116323
Arf102F-RA	15.6745	34.5082	0.454227	12.1044	32.9625	0.367217	12.3829	26.7307	0.463249
Arf51F-RC	5.30572	63.3958	0.0836919	8.33423	43.7573	0.190465	7.9741	33.8223	0.235765
Arf51F-RE	4.19763	63.3958	0.066213	2.70338	43.7573	0.0617812	3.36199	33.8223	0.0994015
Arf72A-RA	4.91366	10.8594	0.452482	5.45466	12.764	0.427346	3.54896	11.7948	0.300891
arg-RA	2.09117	46.5331	0.0449395	1.97497	57.8312	0.0341505	2.51246	59.8651	0.0419687
Argk-RC	2.61042	49.5797	0.0526509	3.20051	48.7528	0.0656477	3.28385	43.9115	0.0747833
Argk-RE	16.6256	13.6693	1.21627	15.9458	18.5724	0.858573	18.9909	17.5362	1.08296
Argk-RF	474.437	154.802	3.0648	728.941	150.974	4.82825	619.099	126.812	4.88203
argos-RA	395.042	92.2241	4.2835	671.971	196.701	3.41621	581.299	144.353	4.02694
ari-1-RB	2.05801	64.1356	0.0320884	1.2194	84.1633	0.0144885	0.844108	71.5026	0.0118053
ari-2-RA	13.1939	62.836	0.209974	16.7397	93.4041	0.179218	12.9886	74.4126	0.174549
Ark-RB	5.23503	71.7527	0.0729594	5.0875	69.8906	0.0727923	2.95596	52.7049	0.0560851
arm-RE	81.5412	358.827	0.227244	110.14	427.356	0.257724	112.643	348.836	0.322911
armi-RA	13.1974	82.3336	0.160292	7.10485	67.0722	0.105928	5.87849	50.9688	0.115335
Arp11-RA	9.18786	19.9886	0.459656	7.23419	21.2101	0.341072	6.57311	20.7457	0.316842
Arp14D-RB	26.4514	95.7909	0.276136	18.4341	92.8353	0.198568	17.0244	72.6435	0.234356
Arp66B-RA	32.5335	71.8861	0.45257	30.2661	79.7369	0.379575	30.5437	69.4073	0.440065
Arp8-RA	9.97481	27.3326	0.364942	4.43541	28.5995	0.155087	3.67903	23.7724	0.15476
Arp87C-RA	4.84952	20.729	0.233949	3.95607	22.2762	0.177592	3.99788	19.7139	0.202795
Arpc3A-RD	1.84813	5.62716	0.328431	2.24377	6.99177	0.320916	2.00526	5.44182	0.368491
arr-RA	77.2977	180.271	0.428786	89.2057	270.168	0.330186	79.5974	213.592	0.372662
Art1-RA	32.5089	58.4903	0.555799	25.9711	42.8359	0.606292	23.2231	34.2398	0.678249
Art3-RA	14.3424	35.042	0.409292	8.0904	20.0811	0.402887	5.33338	19.1086	0.279109
Art4-RA	7.09232	71.8927	0.0986515	5.89288	72.4741	0.08131	4.99329	55.4284	0.0900855
Art7-RB	5.32688	29.1539	0.182715	2.7144	20.4875	0.13249	2.2758	17.7265	0.128384
Art8-RA	2.57508	13.0262	0.197685	1.68029	7.2176	0.232804	1.25013	6.17027	0.202605
As-RA	14.9428	91.1892	0.163866	12.3384	104.479	0.118094	7.19232	91.5363	0.0785734
Asator-RD	1.98951	103.007	0.0193143	1.29573	113.197	0.0114467	0.872562	80.8013	0.0107989
ash1-RA	15.9568	150.797	0.105817	10.5738	166.077	0.0636678	9.24049	138.377	0.0667777
ash2-RB	5.2263	37.3912	0.139774	4.24101	39.9091	0.106267	3.88905	29.0911	0.133685
asl-RA	5.61508	43.3276	0.129596	4.5522	40.5324	0.11231	4.81354	35.3134	0.136309
asp-RA	14.3631	121.436	0.118277	13.9256	123.459	0.112796	11.3704	93.2926	0.121879
Asph-RB	40.2668	4.94113	8.14933	43.0321	11.6168	3.70428	41.0547	10.0968	4.06611
asrij-RA	2.55392	15.7334	0.162324	1.30802	11.7704	0.111128	1.18058	8.59169	0.13741
ast-RA	4.84406	30.7809	0.157372	3.69022	22.3393	0.165189	3.29649	21.0515	0.156591
Ast-RA	0.971082	1.54176	0.629853	0.578326	1.12916	0.512171	1.02928	1.69295	0.60798
Asx-RA	4.45638	124.003	0.0359376	3.01226	141.344	0.0213116	3.16281	115.966	0.0272736
Atac1-RA	4.7544	5.33547	0.891092	3.00124	6.06134	0.495145	1.72209	3.7476	0.459517
ATbp-RB	1.46262	26.6472	0.0548883	1.35232	28.464	0.0475101	0.936695	21.7838	0.0429997
Ate1-RA	5.27365	46.623	0.113112	6.19138	52.7635	0.117342	5.15001	40.603	0.126838
Atet-RB	231.839	13.2387	17.5122	312.944	31.9327	9.80011	261.886	33.0088	7.93382
Atf-2-RC	9.14989	30.6414	0.298612	5.85895	29.1685	0.200865	5.36046	24.5504	0.218346
Atf6-RA	11.8456	97.4401	0.121569	13.3117	103.847	0.128186	11.51	76.202	0.151046
Atg1-RB	200.855	194.867	1.03073	183.916	167.667	1.09691	167.438	140.694	1.19009
Atg13-RA	29.2044	66.5584	0.438778	31.0292	79.9086	0.388308	32.3042	62.3741	0.517911
Atg18-RA	20.4847	51.2127	0.399994	23.8467	57.8221	0.412415	20.3553	48.583	0.418979
Atg18-RB	2.97587	51.2127	0.0581079	4.06313	57.8221	0.0702696	4.13337	48.583	0.0850786
Atg2-RA	82.8345	185.359	0.446887	88.1809	219.572	0.401604	92.017	187.424	0.490955
Atg4-RA	1.47026	33.2328	0.0442412	1.13821	40.0626	0.0284108	0.940305	38.1765	0.0246305
Atg6-RA	1.24729	13.6941	0.091082	1.00592	13.2518	0.0759082	0.904628	11.6717	0.0775058
Atg7-RA	1.60072	34.3258	0.0466333	1.84818	43.2604	0.0427223	1.81106	36.2551	0.0499532
Atg8a-RA	23.5508	101.695	0.231583	36.4531	102.699	0.35495	30.0036	85.1299	0.352445
Atg9-RA	1.11028	32.9537	0.0336919	1.3837	43.6399	0.0317073	1.18239	38.1803	0.0309685
atl-RA	34.3807	100.197	0.343132	27.0821	97.4512	0.277905	23.2656	74.6996	0.311455
atl-RB	3.13403	52.6694	0.059504	1.78671	43.6127	0.0409676	2.21708	33.8667	0.065465
atms-RA	10.2493	34.9816	0.29299	9.84895	35.4828	0.27757	7.82821	29.2193	0.267912
Atox1-RA	72.5708	14.5619	4.98361	76.327	19.6023	3.89379	71.163	13.97	5.09397
ATP7-RB	12.472	73.4345	0.169838	14.0942	64.6603	0.217973	11.7173	54.323	0.215697
Atpalpha-RE	657.861	356.101	1.8474	722.045	338.911	2.13049	628.893	253.917	2.47677
Atpalpha-RI	64.3141	161.462	0.398325	56.7272	174.361	0.325343	46.9503	139.943	0.335496
ATPCL-RD	4.19435	129.194	0.0324656	3.467	133.576	0.0259554	2.99525	114.99	0.0260479
ATPCL-RF	7.9901	129.194	0.0618458	7.48519	133.576	0.0560371	7.34723	114.99	0.0638944
ATPsyn-b-RB	75.9065	25.8337	2.93827	55.0324	24.5615	2.2406	50.1967	18.2684	2.74773
ATPsyn-beta-RA	501.649	108.148	4.63854	477.212	101.083	4.721	435.907	77.541	5.62163
ATPsyn-Cf6-RA	11.9163	13.9308	0.855389	11.6881	12.9628	0.901661	10.1591	11.1362	0.91226
ATPsyn-d-RB	316.67	9.56643	33.1022	220.47	7.80478	28.2481	220.251	7.43681	29.6164
ATPsyn-gamma-RC	24.4043	23.6246	1.033	19.2023	22.6284	0.848593	16.1036	16.5145	0.975114
att-ORFA-RC	81.2737	16.3163	4.98115	92.3884	23.7305	3.89324	94.6856	18.6898	5.06617
Atu-RA	21.3165	41.9924	0.507628	14.7905	42.2848	0.349784	14.1376	39.2527	0.360168
Atx-1-RB	1.46262	30.6897	0.0476583	1.11298	30.6861	0.0362699	0.600222	25.2344	0.0237858
Atx2-RA	9.58974	124.804	0.0768384	7.68701	122.51	0.0627462	8.28934	95.9883	0.0863578
Atx2-RB	8.50717	120.762	0.0704457	7.37007	118.092	0.0624095	6.54602	92.9664	0.0704128
aur-RA	21.5006	19.7337	1.08954	14.6189	24.3719	0.599824	10.8433	17.7125	0.612183
Aut1-RA	8.20696	18.605	0.441114	10.3609	21.9509	0.472002	7.8246	22.1531	0.353206
aux-RB	16.5887	89.9095	0.184504	11.0781	103.079	0.107472	9.22149	81.8634	0.112645
Axn-RC	5.24048	88.5061	0.0592104	4.87402	108.689	0.0448439	3.49205	79.6576	0.0438383
Axs-RB	3.07426	35.7582	0.0859734	1.84882	38.7348	0.0477303	1.44433	27.2015	0.0530975
az2-RA	6.26698	20.9234	0.29952	5.98022	19.801	0.302016	5.20194	17.7164	0.293623
b-RA	1.2163	2.0273	0.599963	0.942534	0.812999	1.15933	1.19864	0.544436	2.20161
B4-RA	1436.57	230.056	6.24441	1695.05	246.076	6.8883	1470.42	211.117	6.96494
B4-RB	2.39727	229.345	0.0104527	1.99149	245.732	0.00810431	2.32412	210.693	0.0110308
B52-RA	72.2968	250.793	0.288273	73.0969	222.057	0.329181	65.7871	176.841	0.372012
B52-RC	4.24213	250.793	0.0169149	3.59251	222.057	0.0161783	4.27745	176.841	0.0241881
bab1-RB	1.29354	94.231	0.0137273	0.295949	174.081	0.00170007	0.373955	125.874	0.00297087
bab2-RA	583.261	559.297	1.04285	788.518	253.889	3.10575	688.718	186.833	3.68628
babo-RC	18.3713	151.475	0.121283	15.5542	163.331	0.0952312	14.2211	128.512	0.11066
bai-RA	8.97972	13.9489	0.643756	4.65375	14.8778	0.312798	5.44402	10.7657	0.505684
Baldspot-RB	142.754	138.85	1.02812	207.486	147.487	1.40681	196.334	108.383	1.81148
ball-RB	2.44789	35.4853	0.0689832	1.69682	31.183	0.054415	1.46917	25.5847	0.0574238
Bap-RA	1.95307	69.9633	0.0279157	1.69745	89.1496	0.0190405	1.49582	73.9976	0.0202144
Bap170-RA	2.96168	143.221	0.0206791	2.49605	139.863	0.0178465	1.84132	112.084	0.0164281
Bap55-RA	13.3866	22.034	0.607544	11.4069	19.4758	0.585696	10.3623	16.3356	0.63434
Bap60-RA	7.28322	37.4763	0.194342	5.39023	37.2805	0.144586	5.62739	30.6635	0.183521
baz-RA	19.2021	216.558	0.0886698	21.3901	223.385	0.0957546	18.0162	159.593	0.112889
bbc-RB	9.19945	133.751	0.0687804	8.38406	116.222	0.072138	7.18373	96.8439	0.0741784
bbg-RE	94.2235	340.836	0.276449	149.391	816.403	0.182986	119.622	669.486	0.178678
bbg-RH	70.6688	234.887	0.300864	83.9643	595.99	0.140882	72.1165	496.828	0.145154
bbg-RI	6.61387	234.947	0.0281505	22.6266	706.918	0.0320074	21.2671	566.412	0.0375469
bbx-RC	5.29371	89.2471	0.0593153	6.761	109.086	0.0619786	3.34573	90.6467	0.0369096
bc10-RA	4.08723	21.2694	0.192165	2.8486	23.5859	0.120776	3.25359	18.8103	0.172968
bchs-RA	11.0823	94.3337	0.117479	10.6673	118.156	0.0902815	11.5484	90.5974	0.127469
BCL7-like-RA	3.03782	28.3955	0.106982	2.13184	26.3863	0.0807936	2.43432	19.8929	0.122372
bcn92-RA	13.4861	13.3964	1.00669	8.76798	11.5536	0.758896	10.8018	9.98512	1.08179
bdg-RA	128.648	124.391	1.03422	175.112	153.448	1.14118	155.861	126.539	1.23172
BEAF-32-RB	3.24007	32.0376	0.101133	3.51491	30.0809	0.116848	3.63115	24.8029	0.1464
beat-IIIc-RB	207.226	602.886	0.343723	131.843	69.4659	1.89795	90.5524	83.9549	1.07858
beg-RA	3.42333	9.09899	0.376232	2.4899	7.13631	0.348906	1.877	5.50273	0.341103
bel-RA	2.00848	183.925	0.0109201	1.60397	176.7	0.00907733	1.65073	160.428	0.0102895
Bem46-RA	1.15325	13.4634	0.0856585	0.642354	17.0188	0.0377439	0.594804	13.0614	0.0455392
ben-RA	15.8954	33.3245	0.476987	9.10209	36.368	0.250277	8.43247	27.5238	0.30637
Best1-RA	37.0671	133.264	0.278148	53.3152	178.859	0.298084	50.5431	132.916	0.380263
Bet1-RB	6.70092	16.1948	0.413769	3.38454	12.4027	0.272886	3.16461	11.1349	0.284206
beta-Spec-RA	197.863	255.929	0.773115	232.856	280.881	0.82902	212.1	239.949	0.883936
beta'Cop-RA	60.7124	96.0266	0.632245	55.435	96.1685	0.576436	48.7637	79.3062	0.614878
beta3GalTII-RA	6.95052	30.8051	0.225629	4.10616	29.566	0.138881	2.94376	24.5034	0.120137
beta4GalNAcTA-RA	26.9612	32.2435	0.836173	21.7651	31.0023	0.702048	17.1635	20.3193	0.844693
beta4GalT7-RA	9.94099	15.0595	0.660115	5.92912	14.3539	0.413065	4.84199	12.2745	0.394474
betaCop-RA	7.06091	77.314	0.0913278	4.63044	76.4758	0.0605477	5.08588	62.3119	0.0816197
betaggt-I-RA	16.9735	43.5033	0.390167	18.965	45.8801	0.41336	14.4366	38.7019	0.37302
betaggt-II-RA	2.85783	12.322	0.231929	1.98111	15.212	0.130233	1.69363	11.5499	0.146636
betaTub56D-RA	15.3299	72.5425	0.211322	14.4363	72.8084	0.198278	14.8362	57.4018	0.258462
betaTub56D-RB	699.279	127.968	5.46451	795.869	130.188	6.11323	670.772	103.13	6.50412
betaTub60D-RA	352.748	256.24	1.37663	369.38	300.438	1.22947	434.794	245.621	1.77019
betaTub97EF-RB	7.79483	9.77235	0.797642	9.25075	9.3314	0.991358	8.4095	5.75655	1.46086
Bgb-RA	21.9101	30.982	0.707189	27.8716	37.6418	0.740445	25.1025	30.6724	0.818404
BHD-RA	2.30214	15.5819	0.147745	2.57916	22.1316	0.116537	2.06759	17.2417	0.119917
bib-RA	105.147	48.5224	2.16699	149.283	55.1303	2.70782	112.346	56.2736	1.99642
bic-RB	19.4572	87.8563	0.221466	19.8768	60.9748	0.325984	16.239	55.9018	0.290492
BicD-RA	106.176	236.708	0.448551	113.017	241.388	0.468196	84.3405	185.608	0.4544
bif-RB	8.55058	509.271	0.0167899	7.98975	515.702	0.0154929	7.14624	427.297	0.0167243
bigmax-RA	42.9751	5.46894	7.85802	52.096	7.01886	7.42228	37.3382	5.13851	7.26634
bin3-RA	231.26	276.445	0.83655	285.383	202.869	1.40673	203.883	163.352	1.24812
bin3-RB	127.235	51.9954	2.44704	137.602	36.9281	3.72623	128.469	27.954	4.5957
bip1-RA	5.1986	43.3276	0.119984	4.14752	51.8331	0.0800168	3.05216	37.8034	0.0807378
bip1-RB	15.5816	33.2756	0.468259	22.6029	46.9641	0.481282	17.3406	34.1142	0.50831
bip2-RA	30.8287	172.859	0.178346	31.7636	201.253	0.157829	18.9497	155.511	0.121855
Bj1-RC	7.535	41.4893	0.181613	5.23822	35.9706	0.145625	3.88949	27.7028	0.140401
Bka-RA	6.0283	2.85283	2.11309	3.06208	1.37307	2.2301	2.68904	1.20816	2.22573
bl-RD	7.81055	52.7418	0.14809	6.94862	53.5675	0.129717	7.09475	48.0309	0.147712
bl-RE	8.08195	309.757	0.0260913	10.3787	312.462	0.033216	7.42761	265.625	0.0279628
blot-RD	173.675	12.4736	13.9234	217.647	24.2634	8.97018	163.465	20.9817	7.79084
blow-RA	586.006	113.758	5.15134	721.789	140.251	5.14641	690.01	103.478	6.66815
blow-RB	7.42351	65.3917	0.113524	6.77457	92.2751	0.0734171	6.89333	64.5899	0.106725
blue-RA	3.75931	78.09	0.0481408	3.28107	86.6565	0.037863	2.15656	73.6308	0.0292888
blw-RA	51.3864	131.981	0.389348	56.7261	113.675	0.49902	55.8313	94.846	0.588652
BM-40-SPARC-RA	20.9657	93.1996	0.224954	14.7972	84.5155	0.175083	8.31418	59.0466	0.140807
Bmcp-RA	2.26025	41.1058	0.0549863	2.53972	40.424	0.062827	2.19044	31.0481	0.0705497
bmm-RB	139.019	222.795	0.623979	160.92	215.381	0.747141	160.064	159.428	1.00399
bnl-RA	73.1036	11.8963	6.14507	79.275	2.63773	30.0542	58.6062	2.30084	25.4716
bocksbeutel-RA	69.8165	16.7166	4.17648	61.3999	21.2101	2.89483	54.5717	17.0019	3.20975
boi-RA	1.3963	40.3413	0.0346122	0.723546	26.0611	0.0277635	0.619647	24.3715	0.0254251
boi-RD	99.2403	346.646	0.286288	131.395	194.261	0.676384	113.448	182.18	0.622723
bol-RE	17.2688	6.84704	2.52208	21.732	12.5744	1.72828	12.868	9.98389	1.28888
bon-RB	12.6287	381.43	0.0331087	11.3914	423.978	0.0268679	8.77711	333.367	0.0263286
bonsai-RA	2.09226	4.0244	0.519894	1.28279	2.24929	0.570309	0.91546	1.81352	0.504799
bor-RA	8.09831	69.1046	0.117189	7.01136	39.864	0.175882	5.2855	32.4949	0.162656
bora-RA	3.13622	36.5294	0.0858546	1.49012	28.0393	0.0531441	1.09702	24.4285	0.0449073
botv-RA	2.84583	62.3994	0.0456067	1.59104	68.2917	0.0232977	1.31787	51.5996	0.0255403
bowl-RB	16.1637	10.3249	1.5655	41.2092	20.5689	2.00347	21.9387	12.503	1.75468
br-RI	16.5869	1819.66	0.00911536	23.1575	2118.16	0.0109328	20.4573	1749.38	0.011694
brat-RA	12.4301	265.046	0.046898	10.545	341.666	0.0308633	7.99577	269.363	0.0296839
brat-RB	407.865	411.394	0.991421	277.541	403.707	0.687482	195.332	319.164	0.612013
brat-RC	3.30748	153.685	0.0215211	3.59123	164.316	0.0218556	4.35559	135.735	0.032089
Brca2-RA	0.9689	36.547	0.0265111	0.798592	34.0374	0.0234621	0.494995	30.0075	0.0164957
Brd8-RA	4.95664	30.0647	0.164866	4.27789	28.0033	0.152764	4.28467	24.3689	0.175825
Bre1-RA	6.18495	103.701	0.0596424	4.39597	101.805	0.0431801	3.98027	85.7721	0.0464051
Brf-RA	4.10184	111.482	0.0367938	5.03409	108.77	0.046282	5.10891	82.985	0.0615643
brk-RA	68.1245	96.8401	0.703474	95.2518	82.727	1.1514	92.5557	61.8906	1.49547
brm-RD	35.4208	163.806	0.216236	36.2049	176.881	0.204685	33.6849	141.851	0.237466
Bruce-RA	25.1366	337	0.0745896	17.3674	392.117	0.0442914	18.7303	325.942	0.0574651
BRWD3-RA	42.0371	239.492	0.175526	28.5649	242.941	0.117579	34.1947	201.265	0.169899
bs-RB	13.0576	30.7628	0.424459	8.01178	33.9832	0.235757	7.87292	27.034	0.291224
bsf-RA	6.61387	130.807	0.050562	3.718	72.4652	0.0513075	3.97304	62.9706	0.0630936
Bsg-RA	8.12383	537.245	0.0151213	4.53991	596.875	0.00760612	5.07548	474.263	0.0107018
Bsg25D-RB	5.3487	61.938	0.0863557	1.64085	65.934	0.0248863	1.03831	55.3941	0.0187441
Bsg25D-RC	1.77308	61.938	0.0286267	1.30251	65.934	0.0197547	1.186	55.3941	0.0214101
bsk-RD	3.69844	24.359	0.151831	3.97092	25.2842	0.157051	3.02913	17.8471	0.169727
BtbVII-RB	3.97356	170.433	0.0233145	3.51491	183.204	0.0191857	3.53315	152.166	0.0232191
BthD-RA	1.63389	1.76642	0.924972	0.817672	2.60159	0.314297	0.724875	1.69169	0.428493
Btk29A-RA	362.067	224.887	1.60999	456.433	211.063	2.16254	349.267	192.276	1.81649
Btk29A-RB	22.6373	260.7	0.0868324	17.7286	206.845	0.08571	13.8797	178.943	0.0775649
Btk29A-RF	1.04286	182.112	0.00572649	0.798592	175.327	0.00455486	0.845915	164.035	0.00515691
btz-RB	19.2159	38.7627	0.495732	17.0567	42.8811	0.397767	17.21	35.2678	0.487982
Bub1-RA	1.40175	84.312	0.0166258	1.45388	80.5137	0.0180575	1.12006	65.1673	0.0171875
Bub3-RA	51.6307	26.3803	1.95717	47.8344	23.577	2.02886	40.0128	21.4158	1.86838
BubR1-RA	1.91446	88.1365	0.0217215	2.13799	93.4856	0.0228697	2.01566	71.1193	0.0283419
Buffy-RA	0.980898	40.305	0.0243369	1.58489	23.7847	0.0666346	2.24193	25.1951	0.0889827
bun-RA	1.29026	654.523	0.00197131	0.906288	835.625	0.00108456	0.901016	657.507	0.00137035
bun-RB	344.799	455.088	0.757653	393.873	517.427	0.761214	298.122	386.392	0.771552
bun-RC	707.028	167.001	4.23366	1052.77	164.677	6.39291	990.14	133.173	7.43496
bun-RD	1.97096	131.184	0.0150244	3.09281	162.898	0.0189863	3.16778	130.287	0.0243139
bun-RG	53.1645	1375.5	0.038651	36.3909	1661.63	0.0219008	54.0152	1290.94	0.0418419
bun-RH	1.21521	131.184	0.00926347	1.26371	162.898	0.0077577	0.936695	130.287	0.00718949
bur-RB	16.9506	124.1	0.136588	24.4858	128.129	0.191104	17.5009	100.043	0.174935
bves-RB	13.1189	250.167	0.0524405	22.1968	299.418	0.0741331	17.6518	223.014	0.0791509
bwa-RA	13.6781	25.591	0.534487	8.86825	21.2463	0.417401	9.21656	20.2647	0.454809
Bx-RC	31.4169	282.662	0.111147	29.6777	187.351	0.158407	27.1492	100.605	0.26986
Bx42-RA	4.95555	30.4415	0.162789	2.81044	26.6392	0.1055	3.83619	23.8321	0.160967
by-RC	282.317	49.9674	5.65002	346.781	77.84	4.45505	338.082	57.8752	5.84156
Bzd-RB	2.15531	20.0188	0.107665	0.992989	21.0927	0.0470773	1.62409	18.1453	0.0895043
c11.1-RA	14.8503	96.7849	0.153436	17.9002	78.12	0.229137	15.7043	70.4974	0.222764
c12.1-RA	3.93822	6.39774	0.615563	4.12038	6.41364	0.642439	2.99887	4.35929	0.687925
c12.2-RA	2.71755	49.822	0.0545452	1.98789	36.4222	0.0545792	1.33549	35.5685	0.037547
C15-RA	12.2693	658.712	0.0186262	11.9609	806.583	0.0148291	14.5287	703.268	0.0206589
C1GalTA-RA	3.94367	27.5699	0.143042	2.37988	35.9164	0.0662618	1.56898	26.5581	0.0590774
C1GalTA-RC	16.6603	69.3684	0.240171	25.4013	86.3132	0.294292	16.6347	59.9425	0.27751
C3G-RH	11.2487	17.8459	0.630324	8.1388	16.1154	0.505032	5.65901	14.0881	0.401689
Ca-beta-RG	1.83177	177.492	0.0103203	1.97983	197.423	0.0100284	1.66157	162.774	0.0102078
Ca-P60A-RC	21.4376	116.762	0.1836	21.1798	100.025	0.211744	16.2088	89.2924	0.181525
ca-RA	26.8231	128.459	0.208806	32.9453	144.831	0.227474	24.7863	110.64	0.224026
CaBP1-RA	13.9069	77.4293	0.179608	11.6751	62.5917	0.186528	8.32863	54.8116	0.15195
cact-RB	641.396	261.646	2.4514	889.605	310.466	2.86539	885.793	250.475	3.53645
cact-RD	3.69626	261.646	0.014127	5.66838	310.466	0.0182577	6.1829	250.475	0.0246847
Cad86C-RC	38.6369	144.251	0.267844	81.3868	145.292	0.560162	41.0502	149.692	0.274231
Cad96Ca-RA	18.141	2.96818	6.11181	14.7018	2.56545	5.73069	10.0629	3.14986	3.19472
Cad99C-RA	7.68485	280.796	0.027368	6.24223	246.772	0.0252956	7.30613	257.72	0.0283491
Caf1-105-RA	8.5436	47.6129	0.179439	4.24651	41.6254	0.102017	3.70929	32.0012	0.115911
Caf1-180-RB	16.4673	66.5457	0.247459	8.3478	55.7625	0.149703	8.71386	51.0399	0.170726
Caf1-RA	20.2027	44.6568	0.4524	18.262	37.8405	0.482606	14.3372	31.7486	0.451585
Caki-RB	108.813	261.269	0.41648	55.9734	297.62	0.18807	56.2301	247.166	0.227499
cal1-RA	2.19285	66.727	0.032863	2.25055	74.0008	0.0304125	1.81829	60.1874	0.0302104
CalpA-RA	160.539	30.2772	5.3023	196.065	38.6987	5.06647	155.512	30.3628	5.12179
CalpC-RA	3.33955	33.6579	0.0992204	2.36695	34.3265	0.068954	2.6231	33.5101	0.0782779
cals-RA	5.47044	186.256	0.0293705	3.46445	220.828	0.0156885	3.3981	160.156	0.0212175
cals-RB	4.73258	186.256	0.025409	5.73409	220.828	0.0259663	4.51455	160.156	0.0281885
Cam-RA	118.799	352.233	0.337272	158.053	344.909	0.458245	140.516	267.485	0.525322
Cam-RB	4.6728	194.105	0.0240736	3.31923	195.923	0.0169415	3.67542	154.88	0.0237308
CaMKII-RJ	64.7964	150.327	0.431036	47.7039	139.14	0.342849	45.5126	102.317	0.44482
Camta-RF	3.59678	157.601	0.022822	2.44751	162.617	0.0150507	1.99623	130.786	0.0152633
CanA-14F-RA	6.45788	243.411	0.0265307	4.81191	258.632	0.0186052	4.88987	212.468	0.0230146
CanA-14F-RB	1.84813	243.411	0.00759262	1.53507	258.632	0.00593533	1.47279	212.468	0.00693179
cana-RA	2.20267	89.9754	0.0244808	1.38922	80.5048	0.0172563	0.87798	60.1786	0.0145896
CanB2-RA	11.8751	33.81	0.351229	7.74489	32.547	0.237961	9.66592	26.9185	0.359081
CAP-D2-RA	12.6749	97.7512	0.129665	5.93103	107.587	0.0551281	4.02634	81.1161	0.0496367
Cap-G-RG	15.8465	164.813	0.0961481	13.0575	170.151	0.0767407	10.8966	135.863	0.0802033
Cap-H2-RD	2.50112	84.5542	0.0295801	1.54058	81.5164	0.018899	1.58841	60.6342	0.0261965
Cap-H2-RF	3.38253	84.5542	0.0400044	2.7108	81.5164	0.0332547	2.61588	60.6342	0.043142
CAP-RE	207.256	24.6743	8.39969	128.745	20.6592	6.23189	90.8205	14.2847	6.35786
CAP-RJ	37.0072	218.044	0.169723	21.2842	143.782	0.14803	11.4883	88.65	0.129592
CAP-RN	1.70676	24.6743	0.0691715	1.64213	20.6592	0.0794868	1.73429	14.2847	0.121409
caps-RB	44.2015	630.644	0.0700895	52.005	792.202	0.065646	44.1132	684.928	0.0644056
capt-RA	573.526	123.657	4.63802	441.558	141.434	3.12201	383.358	129.665	2.95653
capt-RB	6.93306	115.147	0.0602105	7.41988	132.148	0.0561483	9.43785	122.045	0.077331
capu-RA	20.5533	34.9448	0.588165	46.0949	108.906	0.423256	32.5232	83.9725	0.387308
capu-RD	11.1578	12.7471	0.875313	15.8612	18.9247	0.838117	13.2822	12.1591	1.09237
car-RA	7.25551	30.6233	0.236928	6.99188	36.4313	0.19192	7.26728	27.3906	0.26532
Cas-RA	78.85	112.751	0.699332	62.3033	105.347	0.591413	51.0503	81.6563	0.625185
casp-RA	18.1334	71.9779	0.251929	14.4387	81.3087	0.177578	12.0293	68.1204	0.176589
Cat-RA	546.531	119.02	4.59191	500.216	74.5156	6.7129	446.356	56.6581	7.87806
cathD-RA	46.1358	34.0951	1.35315	45.8265	35.6273	1.28627	42.5062	28.2002	1.5073
Catsup-RA	5.78526	43.9284	0.131697	3.94378	43.9831	0.0896658	5.25524	40.3365	0.130285
cav-RA	5.64933	4.70439	1.20086	5.60435	6.30524	0.88884	5.72676	4.41386	1.29745
caz-RB	13.1713	129.841	0.101441	14.8633	118.662	0.125258	11.6776	94.4336	0.123659
cbc-RA	2.44461	5.58429	0.437766	1.96818	6.36849	0.309049	1.78261	5.74894	0.310076
Cbl-RA	3.83327	93.2661	0.0411004	2.71759	108.869	0.024962	2.15656	84.7366	0.0254502
CBP-RA	2.91761	35.059	0.08322	4.92703	46.6661	0.10558	3.30688	35.7906	0.0923951
Cbp80-RB	1.11136	87.8514	0.0126505	0.729693	80.8661	0.00902348	0.819265	66.3717	0.0123436
cbs-RA	7.03472	32.5044	0.216423	3.97707	31.1558	0.127651	3.44056	24.3715	0.141172
cbt-RA	262.349	47.3828	5.53681	212.148	15.989	13.2683	200.104	15.6351	12.7984
cbt-RB	1.3278	47.3828	0.0280227	0.213479	15.989	0.0133516	0.254721	15.6351	0.0162916
cbx-RA	4.31609	4.13975	1.0426	1.69873	3.36942	0.504161	2.04411	3.44683	0.593042
CCS-RA	2.5849	27.916	0.0925956	1.91158	28.9156	0.0661088	1.44253	25.4057	0.0567795
Cct1-RA	786.625	83.8693	9.37918	839.413	78.8427	10.6467	790.988	66.5417	11.8871
Cct1-RB	8.22594	83.8693	0.0980804	7.6605	78.8427	0.0971619	10.1501	66.5417	0.152537
Cct1-RC	7.08905	80.3183	0.0882619	5.14897	74.4344	0.0691746	4.37365	64.2409	0.068082
Cct1-RD	9.22799	83.8693	0.110028	7.9535	78.8427	0.100878	8.78794	66.5417	0.132067
Cct2-RA	4.70923	22.1614	0.212497	4.41568	31.0384	0.142265	6.82017	28.8056	0.236765
Cct5-RA	16.299	74.582	0.218537	15.5814	55.2747	0.281889	12.3247	43.4292	0.283788
Cct5-RB	11.5341	74.582	0.15465	7.19243	55.2747	0.130121	6.50717	43.4292	0.149834
Cctgamma-RD	2.79587	92.798	0.0301286	1.00592	69.7371	0.0144245	0.781782	62.2433	0.0125601
CD98hc-RA	111.316	177.072	0.628647	113.966	136.484	0.835017	107.881	113.405	0.951289
CDase-RD	452.205	77.0537	5.86871	648.162	62.5285	10.3659	519.55	48.4764	10.7176
cdc14-RA	88.9655	186.735	0.476426	93.3328	193.593	0.482109	77.5645	182.257	0.425579
cdc16-RA	12.4395	25.7069	0.483896	6.84539	21.2915	0.321508	7.04145	16.6999	0.421647
cdc2-RA	5.22848	52.4997	0.0995908	4.52953	50.3877	0.0898936	4.72456	37.1993	0.127007
Cdc27-RA	14.3653	84.6888	0.169625	11.6448	92.2932	0.126171	11.4291	73.49	0.155519
cdc2c-RB	15.3531	43.6005	0.352132	8.55937	42.8901	0.199565	5.15182	30.9681	0.166359
Cdc42-RA	6.02285	42.4965	0.141726	6.61219	39.1052	0.169087	6.50854	34.1891	0.190369
Cdc42-RB	1.43274	42.4965	0.0337141	1.20711	39.1052	0.0308682	1.55273	34.1891	0.045416
CDC45L-RA	3.73052	31.4059	0.118784	2.09496	25.8442	0.0810608	1.65976	22.5503	0.0736027
Cdep-RE	47.9661	611.475	0.0784433	62.042	635.538	0.0976212	57.9969	560.892	0.103401
CdGAPr-RC	94.7775	295.267	0.320989	102.974	412.469	0.249652	89.8879	341.049	0.263563
cdi-RA	67.1964	914.809	0.073454	78.5426	1486.48	0.0528379	62.2821	1032.47	0.0603234
Cdk4-RB	1.43274	73.5576	0.0194777	0.61034	66.6657	0.00915523	0.569962	52.1364	0.0109321
Cdk4-RC	2.27007	73.5576	0.0308612	1.61075	66.6657	0.0241617	1.46014	52.1364	0.0280062
Cdk5-RA	1.22176	2.81055	0.434704	0.641715	3.15262	0.20355	0.678361	2.23993	0.30285
Cdk8-RA	5.36811	11.703	0.458693	5.87675	12.3124	0.477303	7.95872	13.2454	0.600867
cdm-RA	35.0028	66.7451	0.524425	41.0962	75.7261	0.542696	38.7996	58.7407	0.660524
CdsA-RA	40.6273	61.0883	0.665059	48.7385	75.3106	0.647167	38.9257	56.3815	0.690398
Ced-12-RA	2.19938	62.0473	0.0354469	2.06781	73.3143	0.0282047	1.34633	58.5554	0.0229923
ced-6-RA	41.5362	72.9121	0.569675	27.4175	86.0873	0.318485	25.9158	71.33	0.363323
cenB1A-RB	10.3211	41.3963	0.249323	6.26874	47.0002	0.133377	7.25147	41.6132	0.174259
cenB1A-RC	8.98671	20.8932	0.430126	8.08387	22.4477	0.360119	8.12584	16.0336	0.506801
cenG1A-RA	24.1492	68.2995	0.353578	34.441	88.8696	0.387545	27.5557	70.1104	0.393033
cenG1A-RB	467.133	104.677	4.46263	546.471	148.895	3.67016	428.429	111.211	3.8524
Cenp-C-RA	4.7424	108.313	0.0437842	4.04892	116.213	0.0348404	2.6213	89.5732	0.0292643
Cep135-RA	2.17059	69.0459	0.0314369	2.63576	80.324	0.032814	1.81829	61.2154	0.0297031
Cep97-RD	1.14562	4.86202	0.235626	1.25141	5.86261	0.213457	1.28039	4.47605	0.286054
cerv-RB	2.06129	3.19283	0.6456	1.43903	2.45705	0.585673	1.32149	2.72218	0.485452
cg-RD	40.2767	172.674	0.233253	30.4437	170.522	0.178533	30.495	139.488	0.21862
cg-RF	6.44916	229.512	0.0280994	4.38495	231.794	0.0189174	5.58268	188.743	0.0295782
CG10011-RA	48.9695	378.534	0.129366	51.029	454.89	0.112179	38.3494	337.375	0.11367
CG10038-RA	6.5122	15.8608	0.410584	7.61388	20.1895	0.377122	6.9498	15.9041	0.436982
CG10050-RA	7.34909	7.49624	0.98037	2.5164	5.17608	0.48616	2.69446	4.83773	0.556966
CG10053-RA	9.63642	5.18389	1.85891	8.5066	4.51665	1.88339	7.9759	4.29077	1.85885
CG10055-RA	1.74646	67.9909	0.0256867	1.22619	66.0515	0.0185642	1.975	63.2776	0.0312117
CG10063-RA	1.9786	6.68278	0.296074	2.7231	9.27721	0.293526	2.67098	8.58533	0.31111
CG10064-RA	1.45826	2.98026	0.489306	1.54673	4.74249	0.326143	1.35672	4.4126	0.307466
CG10068-RA	1.18097	16.4986	0.0715797	0.962893	16.6212	0.0579315	0.587581	12.2822	0.0478401
CG10069-RB	20.7677	62.3451	0.33311	18.1702	78.373	0.231843	19.3485	58.9272	0.328346
CG10075-RA	2.73064	9.3478	0.292116	1.58425	8.12997	0.194865	1.12006	5.86823	0.190869
CG10077-RA	22.4815	127.846	0.175848	23.109	151.316	0.152719	19.2523	119.582	0.160997
CG10080-RA	3.80339	144.768	0.0262723	2.99446	113.242	0.0264431	1.96056	95.878	0.0204485
CG10082-RA	160.544	108.803	1.47554	132.598	151.47	0.875408	120.367	131.232	0.917209
CG10082-RB	2.15095	38.2222	0.0562749	2.82952	60.2972	0.0469262	4.17222	52.6427	0.0792554
CG10083-RA	33.5331	59.9838	0.559037	30.5399	76.8643	0.397322	26.0685	65.2105	0.399759
CG10092-RA	10.0008	18.8532	0.530454	7.90728	17.3982	0.454489	7.74061	14.6972	0.526672
CG10098-RA	13.5998	37.6823	0.360906	11.7279	45.0129	0.260545	11.028	32.2524	0.341929
CG10103-RA	22.9889	63.0673	0.364515	16.0038	79.5923	0.201073	16.5041	60.8398	0.271272
CG10107-RB	34.6341	108.561	0.319027	44.2444	102.139	0.433176	37.6981	91.7595	0.410836
CG10107-RC	9.8681	81.5806	0.120961	7.46251	86.4577	0.0863141	6.23981	74.0913	0.0842179
CG10126-RA	399.899	45.0209	8.88253	249.336	49.0507	5.08323	214.778	33.6636	6.38011
CG10131-RA	1.53659	17.2577	0.0890376	1.43288	12.7099	0.112738	1.8219	12.2035	0.149293
CG10132-RA	8.3527	1.88176	4.43877	5.57066	0.876224	6.35758	7.11193	1.32873	5.35244
CG10133-RA	77.9423	14.2098	5.48511	43.0536	14.0919	3.0552	44.0955	10.4661	4.21316
CG10137-RA	6.07019	14.4707	0.419481	5.65928	7.14532	0.792025	2.79202	5.63092	0.495838
CG10139-RA	3.45758	19.2602	0.179519	3.14391	21.138	0.148733	3.84117	18.6974	0.205439
CG10144-RA	23.2416	64.9056	0.358083	16.2536	74.8499	0.217149	15.2382	61.7801	0.246653
CG10147-RA	2.81703	14.0341	0.200728	2.08881	18.6447	0.112032	1.42988	13.1198	0.108987
CG10151-RD	1.04832	13.9918	0.0749236	0.987482	16.6574	0.0592819	0.587581	12.8863	0.0455975
CG10153-RA	8.83878	2.00918	4.3992	9.57463	2.34865	4.07664	8.55626	1.63458	5.23455
CG10158-RA	14.6003	21.3304	0.684481	9.43722	23.4866	0.401813	8.72923	26.006	0.335662
CG10163-RA	2.20201	4.58242	0.480534	1.28702	2.5474	0.505231	1.30884	3.8707	0.338141
CG10166-RA	2.36957	13.4936	0.175607	1.98111	12.6014	0.157213	1.49582	11.1895	0.133681
CG10171-RB	3.4146	19.6607	0.173677	2.92428	22.2671	0.131328	3.78065	19.8954	0.190026
CG10184-RA	25.7593	24.9352	1.03305	21.0691	26.8651	0.784255	13.5269	22.7686	0.594106
CG10188-RA	25.1452	110.972	0.226589	27.6529	125.924	0.219599	26.5685	106.321	0.249889
CG10189-RA	10.7914	17.245	0.625772	6.11569	14.8689	0.411309	6.22219	14.9384	0.416524
CG10191-RA	4.67389	17.3664	0.269134	3.05043	18.5363	0.164564	2.49845	14.2188	0.175715
CG10194-RA	2.29014	16.8682	0.135767	2.25183	17.0007	0.132456	1.15213	11.8634	0.0971164
CG10195-RA	5.19313	18.544	0.280043	2.69787	18.6537	0.144629	2.27941	16.6973	0.136513
CG10209-RA	4.339	23.1391	0.187518	3.46509	27.2173	0.127312	2.50387	22.9222	0.109234
CG1021-RH	121.628	194.791	0.624404	132.225	197.748	0.668654	120.769	175.867	0.686709
CG10217-RA	16.333	48.7542	0.335007	12.7389	60.5954	0.210229	15.3475	48.0246	0.319575
CG10219-RA	8.42011	8.48603	0.992233	5.00503	10.569	0.473559	5.7186	8.04345	0.710964
CG10221-RA	1.70348	47.6919	0.0357185	1.49499	50.9387	0.0293489	1.59021	40.0522	0.0397034
CG10222-RA	3.68535	5.47498	0.673127	2.20073	8.18416	0.268902	2.24734	6.59415	0.340808
CG10225-RA	2.67893	34.4472	0.077769	2.3343	36.2867	0.0643293	1.94655	31.6382	0.0615252
CG10237-RA	1.21412	4.04856	0.29989	1.40406	5.83551	0.240606	1.36214	4.47351	0.30449
CG1024-RB	24.5166	23.2055	1.0565	20.1248	21.8244	0.922124	16.2829	20.0807	0.810871
CG10249-RE	2.34665	37.2263	0.0630373	2.91262	39.5478	0.0736482	3.02551	48.4916	0.0623925
CG10254-RA	5.36877	75.6738	0.0709462	4.74852	83.269	0.0570262	4.64101	67.0265	0.0692413
CG10260-RB	82.7796	169.675	0.487871	93.1204	177.505	0.524608	70.0601	152.672	0.458894
CG10263-RD	6.42581	15.8126	0.406373	4.93126	18.5453	0.265903	6.47691	13.5513	0.477957
CG10265-RA	2.92088	4.38856	0.665568	2.16936	5.29351	0.409815	1.28039	4.35041	0.294315
CG10267-RB	2.23692	38.0894	0.0587281	1.68517	38.247	0.0440601	1.65073	34.0583	0.0484677
CG10268-RA	11.9414	14.0643	0.849056	5.66582	12.9628	0.437083	5.58312	9.18813	0.607644
CG10277-RD	6.9396	60.6626	0.114397	3.93763	78.138	0.0503933	4.09408	64.1267	0.0638437
CG10283-RD	51.1632	192.387	0.265938	73.0508	262.345	0.278453	62.61	193.146	0.324158
CG10286-RA	48.6062	55.9353	0.868973	37.6106	36.8378	1.02098	34.1414	32.7893	1.04124
CG10289-RA	6.1376	75.056	0.0817737	4.04406	76.7198	0.052712	3.34256	62.1266	0.0538024
CG10306-RA	5.82715	24.3892	0.238923	3.96222	16.838	0.235313	3.81632	14.3977	0.265065
CG10321-RA	14.7187	101.983	0.144325	14.0654	108.038	0.130189	11.4734	88.1539	0.130152
CG10324-RA	5.87711	37.8888	0.155115	3.36969	37.9669	0.0887531	1.71667	32.373	0.0530278
CG10326-RA	2.94859	27.6303	0.106715	4.61623	33.7755	0.136674	2.7175	28.6076	0.0949921
CG10333-RA	15.6469	68.1781	0.2295	9.27126	62.6459	0.147995	9.17093	56.8637	0.161279
CG10336-RA	9.1091	10.9627	0.830922	4.56513	8.7894	0.519391	2.92073	7.31498	0.39928
CG10337-RA	2.92524	6.05774	0.482893	1.62919	4.94121	0.329716	1.53331	4.83901	0.316864
CG10338-RA	2.72627	21.3606	0.127631	1.1505	19.1235	0.0601618	0.441699	15.7861	0.0279802
CG10341-RA	6.09462	68.0562	0.0895529	2.52191	33.4412	0.0754131	2.05314	33.807	0.0607312
CG10343-RA	2.05693	7.35069	0.279827	1.20096	5.97101	0.201132	1.24832	3.99634	0.312366
CG10344-RB	30.5781	12.9169	2.3673	10.9547	12.4388	0.880688	8.70575	9.56251	0.910405
CG10347-RB	6.56173	11.0109	0.595928	4.48881	10.4877	0.42801	3.73819	9.73386	0.384039
CG10353-RD	13.067	80.3359	0.162654	7.07116	89.2038	0.0792697	6.6779	74.2235	0.0899702
CG10359-RE	13.3109	3.22907	4.12219	20.328	8.21127	2.47562	16.7453	8.27948	2.02251
CG10365-RA	6.43977	22.871	0.281569	1.35232	7.17243	0.188545	1.27136	5.38598	0.23605
CG10365-RB	9.38902	22.871	0.410521	5.5416	7.17243	0.772625	6.20911	5.38598	1.15283
CG10365-RC	246.075	96.1995	2.55796	272.375	29.0601	9.37282	290.347	18.8903	15.3702
CG10366-RA	2.90191	31.0786	0.0933731	1.64085	29.9996	0.0546959	1.53331	25.6456	0.0597882
CG10373-RA	41.0514	28.3345	1.44881	53.4995	29.9725	1.78495	56.992	21.8993	2.60246
CG10375-RB	42.8987	11.4904	3.73342	35.5722	12.7551	2.78888	27.4613	10.5905	2.59302
CG10376-RA	4.46073	90.8559	0.0490968	3.42333	62.5375	0.0547405	2.93835	49.6515	0.0591794
CG10383-RA	28.4917	208.093	0.136918	43.5317	257.44	0.169095	34.0232	194.996	0.174482
CG10413-RA	403.151	69.5013	5.80063	431.955	91.4711	4.72231	344.374	70.7957	4.86433
CG10414-RA	3.97683	33.2816	0.11949	3.39619	33.8297	0.100391	2.39684	23.4805	0.102078
CG10417-RB	4.66953	60.4446	0.077253	3.69637	58.852	0.0628079	2.94737	48.022	0.0613754
CG10419-RA	9.82403	17.9673	0.546772	3.97451	15.7089	0.25301	3.45501	13.003	0.265709
CG10420-RA	1.39085	40.9784	0.0339409	0.80474	35.9796	0.0223665	0.658936	28.3119	0.0232742
CG10425-RA	13.602	21.6578	0.628041	8.69717	27.118	0.320716	5.88752	19.9614	0.294946
CG10426-RA	117.548	47.4245	2.47864	87.9878	49.3308	1.78363	66.9705	42.0523	1.59255
CG10428-RA	2.02485	39.2306	0.051614	1.40829	32.529	0.0432934	0.97598	25.2166	0.0387038
CG10435-RA	3.58696	29.8581	0.120133	4.34128	36.6481	0.118458	3.92292	32.6636	0.120101
CG10440-RA	66.4507	31.2719	2.12494	90.8413	60.4057	1.50385	72.8256	41.6106	1.75017
CG10444-RA	218.207	34.9563	6.24227	246.583	30.5054	8.08326	208.556	26.0783	7.99729
CG10445-RC	2.40709	37.6461	0.06394	1.28894	33.7664	0.0381722	1.81467	30.7829	0.0589507
CG10462-RC	6.9119	52.7599	0.131007	5.68809	59.8366	0.0950605	7.02022	46.1996	0.151954
CG10463-RA	18.2588	24.1398	0.756377	7.68996	11.4271	0.672956	6.70274	13.8596	0.483616
CG10465-RA	1.18533	29.0024	0.0408701	1.66608	31.3365	0.0531674	1.24291	24.5085	0.0507132
CG10470-RA	9.29935	10.1733	0.914089	10.5424	9.34042	1.12869	8.51922	6.77562	1.25733
CG10479-RA	7.33427	27.5446	0.266269	6.60604	7.20855	0.916417	5.19247	6.11063	0.849745
CG10492-RA	7.58059	128.399	0.0590395	9.37936	132.32	0.0708839	7.14941	115.405	0.0619506
CG10508-RG	80.5775	12.8987	6.24695	72.9756	5.90778	12.3524	57.53	4.8352	11.8982
CG10516-RA	17.3503	19.1932	0.903982	11.624	16.802	0.691824	7.33278	16.3382	0.448813
CG10527-RA	43.3328	48.0742	0.901372	55.667	44.9948	1.23719	46.4047	36.4112	1.27446
CG10535-RA	4.60691	74.3615	0.0619528	3.58699	46.5035	0.077134	3.08423	42.5802	0.0724333
CG10543-RA	2.8899	132.787	0.0217634	1.7159	151.516	0.0113249	2.29566	123.554	0.0185802
CG10555-RA	4.64837	76.5307	0.0607386	2.72925	77.9212	0.0350258	2.90267	65.8056	0.0441097
CG10562-RA	1.24401	1.45057	0.8576	0.855833	2.24025	0.382025	0.86895	2.6638	0.326207
CG10565-RA	47.1251	82.9279	0.568266	51.0427	66.2322	0.770663	46.3176	57.9539	0.799215
CG10576-RB	119.472	13.9912	8.53908	135.136	8.28352	16.3138	116.075	5.08013	22.8489
CG10584-RA	28.6647	7.22931	3.96506	20.7278	7.96736	2.60158	22.7272	9.36965	2.42562
CG10585-RA	9.88012	48.8207	0.202376	6.32853	43.5405	0.145348	6.82739	36.1777	0.188718
CG10590-RA	7.70298	52.8028	0.145882	4.21873	56.5755	0.0745681	4.38448	46.8189	0.0936476
CG10600-RA	5.29699	151.233	0.0350252	4.81869	144.442	0.0333606	4.31493	112.469	0.0383656
CG10602-RB	5.37859	52.6325	0.102191	4.37943	52.9081	0.0827744	3.3534	41.3733	0.0810521
CG10616-RA	10.9344	47.431	0.230531	10.9638	48.9515	0.223973	7.88693	38.9024	0.202736
CG10621-RA	6.02611	2.40957	2.5009	6.27576	9.96377	0.629858	8.14532	9.19577	0.885768
CG10623-RA	3.83437	16.9539	0.226164	2.87574	20.6772	0.139078	3.45096	15.1871	0.227229
CG10627-RA	8.98561	33.5305	0.267984	7.71096	31.3998	0.245574	9.9762	27.1533	0.367403
CG10631-RA	37.8602	258.502	0.14646	46.1148	314.594	0.146585	38.3372	274.26	0.139784
CG10638-RB	25.0295	23.1324	1.08201	13.1271	19.3945	0.676847	20.3769	17.9702	1.13393
CG10641-RA	1517.32	308.584	4.91703	1625.63	295.407	5.50303	1401.99	230.74	6.07607
CG10646-RA	1.01624	21.415	0.0474547	0.918583	20.8308	0.0440974	0.81746	18.6872	0.0437444
CG10654-RA	1.45935	6.94426	0.210152	1.20775	6.22395	0.194048	0.8852	4.7121	0.187857
CG10657-RA	2.94859	8.10918	0.363611	2.98216	7.42537	0.401618	4.83072	16.0945	0.300147
CG10663-RC	1.11136	33.8578	0.0328245	2.0623	68.7976	0.0299764	1.56718	49.682	0.0315442
CG10669-RA	2.96277	15.9032	0.186301	2.59951	16.1063	0.161397	2.90447	12.885	0.225415
CG10671-RA	5.99951	35.3518	0.169709	4.48778	39.4123	0.113867	4.90432	33.1497	0.147945
CG10672-RA	1.32452	18.4655	0.0717294	1.13821	16.2057	0.0702349	0.59661	13.8508	0.0430742
CG10673-RA	3.67074	1.19572	3.06989	1.98047	1.1382	1.74001	2.51471	1.20944	2.07924
CG10703-RA	3.54616	41.1904	0.0860919	2.9686	62.5917	0.0474279	3.25178	58.9349	0.0551758
CG10721-RA	7.8677	20.5834	0.382235	5.20071	23.9744	0.216928	5.6965	19.5375	0.291567
CG10722-RB	2.31894	42.7026	0.0543046	2.10597	52.357	0.0402233	1.09161	42.5079	0.0256801
CG10732-RA	8.90798	65.0578	0.136924	5.9783	77.6774	0.0769632	5.75384	60.7484	0.094716
CG10737-RC	5.85267	40.2681	0.145343	4.28276	30.9029	0.138588	4.85283	33.7525	0.143777
CG10737-RE	297.733	67.6249	4.40272	439.183	53.1971	8.25577	399.26	53.1846	7.50705
CG1074-RA	4.49172	31.4663	0.142747	3.66755	21.0837	0.173952	3.06841	18.0895	0.169624
CG10741-RA	4.31391	123.032	0.0350633	2.81171	136.99	0.020525	3.36921	112.941	0.0298317
CG10741-RB	3.85662	247.102	0.0156074	2.43393	287.033	0.00847963	3.3656	237.445	0.0141742
CG10743-RB	23.0302	48.9421	0.470561	16.7232	55.0579	0.303737	14.0305	43.7389	0.320779
CG10747-RA	1.35659	17.7185	0.0765635	1.54673	24.6157	0.0628351	0.683779	20.2723	0.0337297
CG10777-RB	2.9992	93.9078	0.0319378	2.75575	99.4655	0.0277056	2.1263	80.9456	0.0262683
CG10778-RA	3.34173	6.37962	0.523814	3.85771	5.7271	0.673589	2.83673	3.74887	0.75669
CG10795-RA	3.70499	19.2844	0.192124	2.91941	19.3041	0.151232	2.50206	16.7557	0.149326
CG10802-RA	36.316	51.3275	0.707535	15.9405	36.8287	0.432826	18.7817	30.6712	0.612358
CG10803-RA	13.7878	56.0862	0.245832	15.3391	60.9025	0.251862	14.2094	46.9496	0.302652
CG10809-RA	8.29946	26.3193	0.315338	7.15723	28.7891	0.248608	6.22941	24.0173	0.259371
CG10825-RB	2.03576	36.7782	0.0553523	0.943813	38.1476	0.0247411	1.06857	31.3958	0.0340355
CG10855-RA	2.00412	8.26742	0.242412	2.71696	10.3522	0.262453	1.7379	6.83781	0.25416
CG10863-RA	388.589	22.6596	17.149	546.707	31.2462	17.4968	429.987	20.2038	21.2825
CG10864-RA	2.37065	11.9458	0.198451	2.18972	16.0883	0.136106	2.11547	12.6413	0.167346
CG10866-RA	19.385	20.7048	0.936256	13.6174	23.586	0.577351	13.6123	16.4549	0.827249
CG10874-RB	3.21563	47.2856	0.0680046	2.85539	53.6397	0.0532327	2.22972	49.1794	0.0453385
CG10877-RA	5.4905	12.4796	0.439957	7.24033	20.8217	0.34773	6.03341	16.5856	0.363773
CG10880-RA	3.75495	17.591	0.213458	2.51025	16.2599	0.154383	2.18863	13.305	0.164496
CG10882-RA	11.0512	97.442	0.113414	8.40441	98.3184	0.0854815	6.89738	78.2199	0.0881793
CG10887-RA	13.4726	52.2865	0.257668	9.20788	54.1185	0.170143	8.99074	43.4445	0.206948
CG10889-RA	20.1232	28.2312	0.712802	22.4183	28.9065	0.775542	18.1847	24.3118	0.74798
CG1090-RB	6.73954	27.9769	0.240896	7.89498	27.678	0.285243	6.37847	17.3077	0.368533
CG10904-RA	26.4068	3.81787	6.91663	23.9751	3.12552	7.67078	24.8418	3.02422	8.21428
CG10907-RA	1.14453	5.20201	0.220016	0.849688	5.68196	0.149541	1.15574	4.2933	0.269195
CG10908-RA	2.37283	26.5807	0.0892689	2.50347	27.5606	0.0908351	2.27941	21.9665	0.103767
CG1091-RA	3.03564	50.5085	0.0601015	1.94359	48.9425	0.0397117	2.30967	42.7122	0.0540751
CG1091-RB	5.57865	50.5085	0.11045	6.14643	48.9425	0.125585	4.75438	42.7122	0.111312
CG10914-RA	2.66104	14.5317	0.18312	1.94231	11.0387	0.175955	1.71487	11.4916	0.149228
CG10915-RA	3.33955	59.9651	0.0556916	2.74705	78.96	0.0347904	2.57342	65.4617	0.0393118
CG10916-RA	27.031	19.5392	1.38342	21.226	16.7387	1.26808	27.1402	17.2392	1.57433
CG1092-RA	17.3606	109.4	0.158689	30.049	112.374	0.2674	27.2906	90.2013	0.302553
CG10924-RA	1.98733	6.54328	0.30372	0.761069	7.00985	0.108571	0.470153	3.08514	0.152393
CG10927-RA	2.08572	10.4101	0.200355	1.23848	8.33774	0.148539	0.96876	7.1995	0.134559
CG10932-RA	5.50578	32.3172	0.170367	4.84264	31.6165	0.153168	3.75942	23.7724	0.158142
CG10948-RB	1.15435	53.4405	0.0216006	1.25757	58.0842	0.0216507	1.07038	47.965	0.0223158
CG10948-RD	1.6437	53.4405	0.0307577	1.82424	58.0842	0.0314068	1.71848	47.965	0.0358277
CG10958-RA	1.12009	21.8032	0.0513728	0.980696	24.9861	0.0392496	1.30704	21.7241	0.0601651
CG10960-RB	6.0571	14.8651	0.407473	3.95479	4.47149	0.884446	2.92253	3.32499	0.878959
CG10960-RC	1819.97	38.8708	46.8212	1328.91	17.2808	76.9015	843.124	11.1857	75.3753
CG10962-RA	1.1886	33.7974	0.0351684	0.351913	20.3972	0.017253	0.318853	23.9869	0.0132928
CG10962-RB	222.135	17.591	12.6277	229.401	19.3584	11.8502	217.129	15.0729	14.4053
CG10973-RA	18.5444	10.7743	1.72118	20.3163	9.56626	2.12375	11.379	7.25662	1.56809
CG10979-RA	3.81539	119.287	0.0319851	3.14519	109.05	0.0288417	3.10409	93.2573	0.0332852
CG10984-RC	1.32452	61.6958	0.0214686	0.786297	68.8517	0.0114201	0.94572	62.6863	0.0150866
CG10990-RA	1059.13	128.058	8.27078	1084.38	120.694	8.98454	1025.39	87.6579	11.6976
CG10992-RA	86.2291	31.194	2.76429	85.4141	37.1901	2.29669	62.5328	29.2333	2.1391
CG11000-RB	1.00533	24.7407	0.0406348	1.07482	24.0285	0.044731	0.77817	21.5249	0.0361522
CG11006-RA	12.7569	82.3692	0.154875	12.9093	91.3266	0.141354	9.24726	70.8465	0.130525
CG11006-RE	5.41502	82.3692	0.0657408	4.72457	91.3266	0.0517326	6.14044	70.8465	0.0866724
CG11007-RA	2.10317	21.2936	0.0987703	1.41508	19.4668	0.0726919	1.06315	14.88	0.0714485
CG11009-RA	1.56865	30.3437	0.0516962	1.04959	36.9552	0.0284017	0.865339	28.1901	0.0306966
CG11015-RA	33.5673	1.07435	31.2444	26.5074	0.551029	48.1054	23.6319	0.724647	32.6116
CG11019-RA	1.13798	1.80265	0.631283	1.06316	2.02346	0.525419	1.60647	2.41887	0.664138
CG1103-RA	5.75319	3.33234	1.72647	4.4655	3.97465	1.12349	4.19389	3.08641	1.35883
CG1103-RB	2.71536	3.33234	0.814854	2.98831	3.97465	0.751841	2.7193	3.08641	0.881058
CG11030-RA	123.055	126.728	0.971017	117.906	93.8379	1.25648	102.337	73.9176	1.38448
CG11033-RB	144.133	244.232	0.590151	157.762	256.483	0.615097	117.813	219.45	0.536855
CG11034-RA	54.2013	1.30503	41.5324	126.984	2.54738	49.8491	86.4193	2.72345	31.7316
CG11035-RA	1.39521	1.4083	0.990706	0.930879	1.21046	0.769031	0.87798	0.847747	1.03566
CG1104-RB	8.59793	49.1546	0.174916	6.16551	48.8972	0.126091	4.97928	38.0585	0.130832
CG11043-RA	2.22164	3.93926	0.563975	2.01313	3.57718	0.562769	2.21167	3.50774	0.63051
CG1105-RA	37.8469	23.0534	1.6417	28.0786	24.8686	1.12908	24.4376	20.3941	1.19826
CG11055-RA	5.31924	57.5737	0.0923902	6.85769	70.7849	0.0968806	4.71192	57.4716	0.0819869
CG11063-RB	2.75617	55.1339	0.0499904	1.96203	57.8492	0.0339163	2.30606	48.7099	0.0473427
CG11070-RA	4.07959	61.4283	0.0664122	2.48439	62.0678	0.040027	3.26623	53.276	0.0613076
CG11076-RA	4.27965	2.47056	1.73226	3.86746	2.60159	1.48657	3.95181	2.23866	1.76526
CG11077-RA	4.91257	7.46604	0.657989	2.48312	5.86261	0.423551	2.8995	5.07886	0.570895
CG1109-RB	11.4379	83.9171	0.1363	7.6696	82.8534	0.0925684	6.00271	66.5366	0.0902166
CG11092-RA	4.67061	45.446	0.102773	3.30397	40.695	0.0811887	2.75498	31.5062	0.0874423
CG11095-RA	8.58004	11.77	0.728972	9.08492	12.9718	0.700357	7.40096	9.61583	0.769665
CG11109-RB	1.88784	7.81208	0.241657	1.67965	9.80113	0.171373	1.28761	7.32133	0.175871
CG11110-RA	8.20326	2.25799	3.63299	4.34743	2.68289	1.62043	5.25162	3.32499	1.57944
CG11120-RB	1.53004	35.4122	0.0432064	1.30866	38.518	0.0339753	1.40324	31.8133	0.0441084
CG11123-RA	4.35471	21.8214	0.199561	2.59082	17.5788	0.147383	1.68461	14.2746	0.118014
CG11125-RB	17.4483	20.3829	0.856026	11.3775	15.8715	0.716851	5.80533	12.5182	0.463751
CG11133-RA	1.08475	76.8163	0.0141213	0.509428	71.9683	0.00707851	0.411439	62.2573	0.00660868
CG11134-RA	2.29887	1.29899	1.76973	1.13821	1.56276	0.728333	0.84772	1.45437	0.582879
CG11137-RA	7.89368	6.14893	1.28375	11.5078	7.91317	1.45426	12.0587	4.53823	2.65714
CG11138-RB	1.53659	16.0246	0.0958894	1.5092	17.3439	0.0870162	1.43169	14.4041	0.0993949
CG11138-RC	176.675	104.865	1.68479	147.923	97.7224	1.5137	144.567	75.593	1.91244
CG11148-RE	95.5439	331.445	0.288265	92.74	301.207	0.307895	70.2967	252.87	0.277996
CG1115-RA	36.2691	22.313	1.62547	32.8205	28.0574	1.16976	30.2203	21.351	1.4154
CG11151-RA	24.6883	10.0338	2.46051	35.0488	14.932	2.34723	27.0788	13.1908	2.05285
CG11158-RA	5.94562	14.3192	0.415221	2.98895	11.9781	0.249533	3.93693	9.73893	0.404246
CG1116-RA	4.07523	18.204	0.223864	2.96116	19.0874	0.155138	3.6456	15.5374	0.234634
CG11163-RB	584.764	61.386	9.52602	594.164	74.7506	7.94862	547.194	53.4816	10.2314
CG11168-RB	7.64757	17.9002	0.427233	7.37876	21.698	0.340067	6.29672	19.4182	0.324269
CG11170-RB	4.4363	25.1906	0.17611	2.39026	26.2598	0.0910237	2.32187	17.0641	0.136068
CG11180-RA	0.974354	22.6102	0.0430937	0.503281	8.5726	0.0587081	0.496801	9.43945	0.0526303
CG11188-RA	8.14282	39.4179	0.206577	3.39683	19.8372	0.171236	3.59728	22.2609	0.161596
CG11190-RA	1.35768	31.2972	0.0433802	0.987482	31.743	0.0311087	0.83869	25.4629	0.0329378
CG11198-RA	6.55518	430.605	0.0152232	6.75805	471.294	0.0143393	5.17305	374.781	0.0138029
CG1120-RA	4.64073	34.6048	0.134107	4.14983	29.7106	0.139675	4.97026	23.3485	0.212872
CG11200-RA	3.59896	5.57221	0.645877	2.25734	5.77228	0.391066	1.81287	5.08267	0.356676
CG11208-RA	40.1287	41.6463	0.963561	31.5525	47.6868	0.661661	22.7317	36.4785	0.623155
CG11210-RA	3.78702	75.9111	0.0498876	4.02497	88.0294	0.045723	3.3001	71.6384	0.046066
CG1124-RA	29.4639	10.6589	2.76425	76.7896	41.6796	1.84238	70.0172	29.9731	2.336
CG11241-RB	4.55586	13.7478	0.331388	5.69975	18.97	0.300462	6.57945	14.2772	0.460838
CG11242-RA	3.57932	29.0815	0.123079	3.82251	31.4268	0.121632	2.43793	23.4679	0.103884
CG11247-RA	1.36313	43.6434	0.0312335	1.35848	51.1736	0.0265464	1.00444	42.8442	0.0234439
CG11248-RA	9.7475	30.3134	0.321557	7.84812	29.5751	0.265363	7.6182	22.9361	0.332149
CG11255-RA	119.701	22.7502	5.26151	101.306	20.2979	4.99098	92.3808	16.8065	5.49675
CG11255-RB	1.70021	22.7502	0.0747338	1.58489	20.2979	0.0780814	1.15574	16.8065	0.0687674
CG11261-RA	2.39946	40.7537	0.058877	1.90055	39.8639	0.0476761	1.87339	27.6596	0.06773
CG11266-RB	16.1368	53.7618	0.300155	13.4469	50.4239	0.266678	9.89984	38.1003	0.259836
CG11267-RA	36.7759	16.8259	2.18567	27.8245	12.3937	2.24506	21.2057	10.7694	1.96906
CG11284-RA	19.243	70.1801	0.274194	22.5768	79.9537	0.282373	20.7617	56.8574	0.365155
CG1129-RA	17.7816	29.2452	0.608019	13.2817	27.8497	0.476905	10.5385	25.8893	0.407059
CG11299-RB	1663.98	275.498	6.03991	1747.44	225.417	7.75207	1781.08	158.022	11.2711
CG11306-RA	5.9299	35.7764	0.165749	5.21683	30.6138	0.170408	4.66722	23.7737	0.196319
CG11307-RC	21.5501	15.5209	1.38846	14.5146	15.4741	0.937993	15.9278	12.8812	1.23652
CG11334-RA	2.62133	9.47523	0.276651	2.27706	10.8671	0.209538	1.81467	7.26295	0.249853
CG11334-RB	2.4049	9.47523	0.25381	2.49733	10.8671	0.229807	2.46639	7.26295	0.339585
CG11337-RD	1.67796	25.5178	0.0657563	1.32031	24.2003	0.0545579	0.913655	18.3826	0.0497021
CG1134-RA	1.53985	19.7156	0.0781034	0.780149	19.0241	0.0410083	0.970565	17.6047	0.0551311
CG11347-RD	74.3485	5.33547	13.9347	196.04	56.7563	3.45407	146.94	45.8709	3.20334
CG11357-RB	2.39617	82.4116	0.0290757	3.18016	88.6437	0.0358757	3.29244	79.1195	0.0416135
CG11357-RC	17.6586	304.469	0.0579979	28.6213	321.649	0.088983	20.4158	268.525	0.0760294
CG11360-RA	14.1384	85.7741	0.164833	11.2903	72.14	0.156505	11.5858	56.7267	0.204239
CG11367-RA	1269.98	21.8939	58.0061	1503.32	26.4404	56.8566	996.322	19.5984	50.8368
CG11374-RB	3.75059	25.3724	0.147822	2.91941	28.6355	0.101951	3.41709	19.5426	0.174853
CG11376-RA	6.16422	118.267	0.0521212	5.87995	153.331	0.0383481	4.87225	122.933	0.0396333
CG11377-RA	1.39193	26.3621	0.0528004	1.767	19.2861	0.0916201	1.73292	18.686	0.092739
CG11388-RA	9.00196	1.30503	6.89786	7.18373	1.21046	5.93472	6.71177	0.908663	7.38642
CG11395-RA	4.13937	5.45686	0.758563	4.60226	8.41903	0.54665	4.28965	7.8023	0.549793
CG11396-RA	7.32512	12.7652	0.573832	4.24332	14.923	0.284348	4.55701	11.6705	0.390474
CG11398-RA	11.8991	16.431	0.724187	6.86679	19.6474	0.3495	6.1725	16.0907	0.383607
CG11399-RB	16.8642	183.684	0.0918115	12.113	159.004	0.0761808	12.5284	118.613	0.105624
CG1140-RA	150.433	35.2975	4.26185	133.018	37.145	3.58104	113.647	27.7662	4.09299
CG11403-RA	4.72124	31.0363	0.15212	2.0623	30.3339	0.0679868	1.81467	22.5085	0.0806217
CG11412-RA	6.70202	25.2938	0.264966	3.50748	24.4531	0.143437	3.19487	23.5796	0.135493
CG11414-RA	26.3414	56.4878	0.46632	19.0458	57.4156	0.331718	18.3391	47.9103	0.38278
CG11417-RA	7.36198	27.236	0.270303	1.53994	12.8995	0.11938	1.99262	14.8229	0.134429
CG11418-RA	1.32343	19.0356	0.0695237	0.439892	14.2636	0.0308403	0.379373	14.5018	0.0261604
CG1142-RA	56.7362	5.77269	9.82837	47.6908	6.63044	7.19271	29.3112	4.71972	6.21038
CG11423-RA	1.97532	27.7397	0.0712094	1.57387	35.7538	0.0440197	2.24373	29.3944	0.0763318
CG11426-RA	184.526	109.514	1.68496	238.5	81.7874	2.91609	188.873	63.9338	2.95419
CG11436-RA	11.8169	14.4284	0.818996	8.73788	14.7243	0.593433	7.9619	10.5296	0.756147
CG11444-RA	3.41351	8.14	0.41935	2.5853	8.91587	0.289966	1.37839	6.96091	0.198019
CG11447-RA	3.23897	4.56489	0.709541	1.5092	3.92948	0.384071	1.59202	2.54451	0.625668
CG11448-RA	15.9357	56.0204	0.284463	11.6056	59.3758	0.19546	10.7254	51.4143	0.208608
CG11454-RA	25.3411	2.50076	10.1334	15.8718	2.94486	5.38967	14.2676	2.5407	5.61563
CG1146-RA	418.884	87.6504	4.77903	564.097	98.6797	5.71644	463.789	83.2989	5.56777
CG1146-RC	307.876	87.6504	3.51255	442.56	98.6797	4.48481	355.853	83.2989	4.272
CG11474-RA	128.313	14.5558	8.81522	110.612	16.1877	6.83309	99.5805	10.5918	9.40171
CG11475-RA	2.46468	6.79813	0.362553	2.24633	8.88876	0.252715	2.14392	5.62456	0.381171
CG11486-RA	0.978719	133.089	0.00735384	1.16344	165.969	0.00701	0.901016	126.317	0.00713298
CG11486-RB	18.3377	34.3807	0.533373	16.31	39.313	0.414876	14.6055	26.7421	0.54616
CG11486-RD	110.044	133.089	0.826842	142.83	165.969	0.860585	130.818	126.317	1.03564
CG11486-RG	4.58096	46.4346	0.0986538	2.12633	56.9821	0.0373158	2.67821	44.3341	0.0604096
CG11486-RN	8.76767	46.4346	0.188817	10.1585	56.9821	0.178275	7.46012	44.3341	0.16827
CG11489-RD	6.22182	11.697	0.531915	4.36459	17.0819	0.255509	5.48287	15.842	0.346098
CG11490-RA	1.71331	39.9342	0.0429031	1.45324	44.0644	0.0329799	1.46737	40.6487	0.0360987
CG11504-RA	6.42908	3.42956	1.87461	4.21258	4.28178	0.983838	4.2937	5.44689	0.788284
CG11505-RB	5.77543	143.033	0.0403783	3.88462	139.79	0.027789	5.31034	118.088	0.0449694
CG11505-RC	27.3679	138.76	0.197233	21.6421	135.608	0.159593	19.3093	115.545	0.167115
CG11523-RA	17.0628	6.61031	2.58124	12.3635	6.53108	1.89302	10.8059	4.77682	2.26214
CG11534-RA	3.93712	25.3005	0.155615	3.39555	33.0348	0.102787	3.8502	26.8055	0.143634
CG11537-RC	46.8822	63.504	0.738257	35.8426	59.5114	0.602281	35.9037	49.5526	0.724559
CG11537-RE	1.2462	53.8342	0.0231488	3.01905	52.1583	0.0578825	3.45999	48.0398	0.0720233
CG11550-RA	4.31718	1.06226	4.06413	2.04514	0.894296	2.28687	3.49928	1.27289	2.74908
CG11560-RA	5.94779	12.4253	0.478684	3.99168	13.1887	0.30266	3.77206	10.6489	0.354221
CG11562-RA	5.09256	4.14579	1.22837	2.51513	3.93852	0.638598	1.68099	2.5407	0.661625
CG11576-RA	3.86644	22.5436	0.171509	2.16322	16.1967	0.133559	1.90365	13.4319	0.141725
CG11577-RA	9.08728	18.5379	0.490199	4.86045	15.9077	0.305541	4.8334	11.9116	0.405772
CG11583-RA	7.14839	21.6879	0.329603	2.7354	13.7306	0.199219	2.69085	12.2733	0.219244
CG11586-RA	1.32561	6.14289	0.215796	0.887208	6.52203	0.136032	1.17516	6.53196	0.17991
CG11596-RB	1.6317	42.7871	0.0381353	1.60948	38.6897	0.0415998	1.59021	30.7346	0.0517401
CG11596-RC	16.7494	42.7871	0.39146	15.0891	38.6897	0.390004	15.7991	30.7346	0.51405
CG11601-RA	4.25413	7.8	0.545401	2.8751	7.90414	0.363746	2.93654	5.62711	0.521856
CG1161-RA	3.39562	31.5702	0.107558	2.5287	34.4891	0.0733188	3.04538	29.4541	0.103394
CG11638-RA	77.7301	3.58718	21.6689	90.3414	3.54106	25.5125	73.1191	3.14986	23.2134
CG11652-RB	10.0736	69.3925	0.145169	4.48689	46.4944	0.096504	4.35422	33.3235	0.130665
CG11655-RA	13.3807	5.66943	2.36015	11.3128	4.53472	2.49471	8.87872	3.98999	2.22525
CG11658-RA	31.8538	7.44792	4.27686	52.5346	19.7648	2.65798	56.6867	18.6238	3.04378
CG11665-RA	2.89099	105.326	0.0274479	2.62897	117.334	0.022406	2.77982	88.8931	0.0312715
CG11686-RA	300.159	5.56616	53.9255	239.279	2.80936	85.1722	171.533	3.27042	52.4497
CG11695-RA	1.29026	7.89722	0.163382	1.06867	7.10017	0.150514	0.785395	6.65125	0.118082
CG11696-RA	2.1983	22.2344	0.0988691	1.52277	25.2571	0.060291	1.28039	23.4691	0.0545564
CG11699-RA	22.605	2.70125	8.36835	15.3591	1.68019	9.14132	16.9355	1.39218	12.1647
CG11710-RB	2.4745	9.08691	0.272315	1.51536	8.76229	0.17294	1.00263	8.46478	0.118447
CG1172-RA	25.1779	49.4155	0.509514	21.8999	54.245	0.403722	20.8669	44.2427	0.471647
CG11727-RD	135.374	89.4596	1.51324	184.22	95.7528	1.92391	169.48	72.4595	2.33897
CG11737-RA	9.45313	42.6234	0.221783	13.7756	41.499	0.331949	10.2567	31.8882	0.321645
CG11739-RB	3.78222	9.86411	0.383433	3.9457	4.84185	0.814915	3.61807	4.11436	0.879377
CG11739-RD	83.8726	9.86411	8.5028	113.15	4.84185	23.3692	83.2404	4.11436	20.2317
CG11750-RA	73.9814	22.7019	3.25882	60.6138	26.7386	2.26691	55.7956	18.9397	2.94595
CG11760-RB	1.2859	4.74063	0.271251	1.24527	3.34231	0.372578	1.55092	3.20697	0.48361
CG11771-RA	3.27541	57.0398	0.0574232	2.8874	53.3687	0.0541028	2.18502	42.7718	0.0510854
CG11779-RC	1.77199	50.9089	0.034807	1.00041	28.6807	0.034881	1.55634	28.1825	0.0552237
CG11784-RA	5.34694	7.69069	0.695249	5.04063	8.82554	0.571142	4.94902	6.59415	0.750517
CG11788-RA	4.61084	11.2235	0.41082	3.21768	11.8788	0.270876	2.19044	11.7923	0.185751
CG11790-RB	95.783	26.7927	3.57497	91.6491	29.8099	3.07445	77.8296	22.1429	3.51487
CG11791-RA	232.075	45.8217	5.06473	266.986	58.319	4.57802	243.198	41.6195	5.84337
CG11802-RA	3.14494	12.723	0.247186	2.98088	15.1037	0.197362	2.21528	12.0994	0.18309
CG11807-RA	6.20829	19.1262	0.324596	7.22677	21.7251	0.332646	6.51757	18.0286	0.361513
CG11808-RA	10.7279	14.0401	0.764092	4.42734	11.6168	0.381114	4.01731	10.6425	0.377477
CG11811-RA	2.54519	31.1209	0.0817839	2.00019	32.6373	0.0612853	2.24915	29.5785	0.0760399
CG11814-RA	1.04613	147.065	0.00711343	2.24017	274.964	0.00814716	2.88461	211.416	0.0136442
CG11828-RC	1.90681	9.718	0.196215	3.13776	14.4894	0.216555	4.01731	15.4156	0.260601
CG11836-RC	1.63825	2.12453	0.771114	1.06253	1.67116	0.635801	0.99902	1.27162	0.78563
CG11851-RA	3.93494	47.2602	0.0832613	2.54714	46.7112	0.0545295	1.6277	35.566	0.0457655
CG11857-RB	24.8264	62.1874	0.399218	26.6823	59.5475	0.448085	22.4672	48.0436	0.467641
CG11859-RA	1.95307	26.0644	0.0749327	1.22683	19.4487	0.0630801	1.09702	18.0869	0.0606527
CG11866-RA	23.2015	64.5849	0.35924	15.6729	72.5735	0.215959	12.9963	58.2496	0.223114
CG11870-RB	260.034	123.281	2.10928	319.541	169.023	1.89053	268.039	139.777	1.91763
CG11873-RA	4.949	518.986	0.0095359	3.40233	522.721	0.0065089	4.86503	412.803	0.0117854
CG11874-RA	0.973266	43.7648	0.0222385	1.06932	44.3806	0.0240942	1.12006	36.1713	0.0309654
CG11875-RA	1.57083	1.88176	0.834769	0.597407	1.78859	0.33401	0.781782	1.63458	0.478278
CG11876-RD	5.38622	37.2517	0.14459	4.20093	35.6996	0.117674	3.54398	28.7307	0.123352
CG11877-RA	2.86765	29.0628	0.0986708	2.10046	34.3085	0.061223	1.86797	31.1521	0.0599628
CG11880-RB	123.156	79.941	1.54059	143.582	91.7422	1.56505	107.792	74.9747	1.43771
CG11883-RB	11.6052	46.4094	0.250061	17.042	66.4851	0.256328	14.2279	66.1356	0.215132
CG11893-RA	4.64989	13.833	0.336145	1.61754	4.02884	0.40149	1.8463	5.0243	0.367475
CG11897-RB	1232.85	59.6414	20.6709	1320.63	75.9339	17.3918	1117.06	108.637	10.2825
CG11899-RA	901.638	24.8693	36.2551	764.226	19.8281	38.5426	639.057	15.9701	40.0158
CG11902-RB	1.31688	38.4046	0.0342898	1.37077	44.8142	0.0305878	0.749716	36.311	0.0206471
CG11906-RA	25.4368	38.1859	0.666131	16.2082	39.9001	0.40622	16.5114	32.2423	0.512103
CG11926-RA	1.2571	11.0291	0.113981	1.31417	11.5445	0.113834	0.9385	7.92413	0.118436
CG11927-RA	2.02158	23.8855	0.0846361	1.57811	25.0584	0.0629772	1.6295	21.2304	0.076753
CG11943-RA	6.69219	75.0982	0.0891125	5.21555	67.1084	0.0777183	4.35603	53.5895	0.0812851
CG11961-RA	6.03484	41.3365	0.145993	3.97643	50.198	0.0792149	3.67	35.401	0.103669
CG11964-RA	4.72233	36.4618	0.129514	3.72966	30.4873	0.122335	3.56702	25.6989	0.138801
CG11967-RA	35.5345	8.97157	3.96079	12.6312	12.204	1.035	7.66427	6.22865	1.23049
CG11970-RA	7.15974	119.846	0.0597414	5.0962	126.547	0.040271	5.62919	101.657	0.0553743
CG11975-RA	8.99218	19.4601	0.462082	8.82522	26.1424	0.337583	8.33404	18.3293	0.454683
CG11980-RA	9.78105	40.7966	0.239751	6.01542	31.3546	0.191851	5.78635	23.4691	0.246552
CG11982-RA	4.9909	13.7363	0.363335	4.18376	16.0432	0.260782	4.23635	13.4256	0.315542
CG11984-RF	0.972171	78.5574	0.0123753	1.025	91.8687	0.0111573	1.3802	78.4569	0.0175918
CG11984-RI	5.9707	78.5574	0.0760043	4.37688	91.8687	0.0476429	5.3406	78.4569	0.0680704
CG11999-RA	25.7481	13.4996	1.90733	18.6489	12.5112	1.49059	16.622	13.1286	1.26609
CG12001-RA	1.62843	18.817	0.0865404	0.8429	21.5896	0.0390419	0.685584	19.3548	0.035422
CG12004-RA	37.5221	112.659	0.33306	34.2496	139.249	0.24596	32.0554	102.793	0.311843
CG12004-RB	8.17966	74.9093	0.109194	8.07349	94.2806	0.0856326	9.47172	71.0178	0.133371
CG12006-RB	9.16669	23.06	0.397515	4.59292	18.8163	0.244092	4.39488	14.8813	0.29533
CG12007-RA	8.0695	29.0084	0.278178	5.46336	32.1856	0.169746	4.59811	26.803	0.171552
CG12010-RA	2.57289	15.3083	0.168072	1.92451	14.7875	0.130144	1.05954	11.3177	0.0936181
CG12014-RA	4.5792	27.309	0.167681	4.62493	35.239	0.131245	5.51494	25.1418	0.219354
CG12016-RA	6.1219	23.1814	0.264087	2.98216	20.9483	0.142358	3.70749	19.5438	0.189701
CG12016-RB	0.985267	23.1814	0.0425025	0.980696	20.9483	0.0468152	1.00986	19.5438	0.0516713
CG12018-RA	2.8899	9.10503	0.317396	1.60948	8.43709	0.190762	0.940305	6.83527	0.137567
CG12024-RB	38.7547	64.9183	0.596977	36.8888	71.7154	0.514377	29.164	55.9183	0.521547
CG12025-RA	22.101	30.0042	0.736596	22.3561	33.8477	0.660491	22.1984	26.6266	0.833693
CG12030-RA	13.3052	86.3272	0.154126	6.74384	101.66	0.0663369	6.21497	84.7481	0.0733346
CG12042-RA	10.8191	29.7126	0.364125	6.74256	33.7122	0.200003	6.16528	28.0581	0.219732
CG12050-RB	11.341	89.2893	0.127014	9.13961	57.4337	0.159133	8.96678	48.5094	0.184846
CG12054-RA	5.38077	183.726	0.0292868	4.80808	174.288	0.0275869	3.85561	133.747	0.0288276
CG12065-RD	25.033	182.689	0.137026	28.4648	117.117	0.243047	23.3401	91.9917	0.25372
CG12068-RA	33.7936	18.4462	1.83201	27.4116	21.3999	1.28092	30.7226	18.8712	1.62801
CG12071-RA	3.95283	6.76189	0.584574	4.3309	7.31697	0.591898	6.23937	8.17416	0.763304
CG12075-RA	3.9284	18.6901	0.210185	2.5287	12.0776	0.209372	1.59924	9.97753	0.160284
CG12079-RA	2.72191	24.0371	0.113238	1.7424	22.8361	0.0763003	1.93571	23.049	0.0839823
CG1208-RB	1.26038	2.6463	0.476278	0.748135	2.7371	0.273332	0.806624	4.89865	0.164663
CG12081-RA	2.70773	22.8843	0.118323	2.62833	25.3926	0.103508	2.19044	23.5211	0.0931263
CG12084-RA	17.3678	121.266	0.143221	12.5261	149.7	0.0836747	16.8461	121.517	0.138631
CG12090-RA	4.20242	144.836	0.029015	6.26259	164.595	0.0380484	4.49063	123.294	0.0364222
CG12091-RA	51.682	62.1632	0.831392	55.0317	61.58	0.893662	46.0299	52.342	0.879408
CG12096-RA	6.20502	16.3706	0.379034	5.14051	17.7052	0.290338	4.45901	15.6643	0.28466
CG12099-RB	37.3073	107.694	0.34642	31.7235	115.346	0.275029	29.7561	91.614	0.324798
CG12104-RA	117.723	41.4398	2.84082	81.2473	38.3825	2.11678	77.9255	32.9047	2.36822
CG12105-RA	1.70021	6.77397	0.250992	1.96331	6.76595	0.290175	3.72872	10.0486	0.371069
CG12106-RA	1.17878	8.78376	0.1342	1.6169	9.97277	0.162132	1.59202	9.37596	0.169798
CG12118-RB	5.30572	17.5669	0.302029	3.19013	20.4694	0.155849	2.90447	14.2785	0.203416
CG12121-RA	7.26206	51.6801	0.14052	6.86064	57.9576	0.118373	4.97748	47.168	0.105527
CG12123-RA	3.62339	4.71647	0.768242	1.43544	5.66388	0.253436	1.3373	4.47351	0.298936
CG12125-RB	2.68002	22.0099	0.121765	1.26371	16.4767	0.0766966	1.34813	12.8279	0.105094
CG12128-RA	3.0568	38.7869	0.0788102	2.40807	25.3474	0.0950024	1.90365	22.2051	0.0857302
CG12129-RA	5.32906	21.0998	0.252565	3.43371	21.9509	0.156426	2.06578	16.8115	0.122879
CG12140-RA	1.32997	22.1131	0.0601443	1.06316	26.5669	0.0400184	0.813848	20.9893	0.0387743
CG12155-RA	2.3087	30.9143	0.0746804	2.25734	31.463	0.0717459	2.1245	28.3741	0.0748745
CG12159-RA	2.16622	10.8654	0.199369	1.30187	9.61145	0.13545	1.53511	8.04089	0.190913
CG12162-RB	26.1782	33.7007	0.776784	25.722	31.1919	0.824637	26.2681	25.2826	1.03898
CG12163-RA	14.6653	144.011	0.101835	15.7259	186.835	0.0841698	16.7444	155.538	0.107655
CG12170-RA	29.1545	14.4948	2.01137	24.9274	17.4072	1.43202	22.8935	13.2403	1.72907
CG12171-RA	14.6159	8.50414	1.71869	12.8811	6.2691	2.0547	10.5877	5.92661	1.78647
CG12173-RB	6.97494	9.03194	0.772253	3.74068	8.23837	0.454056	3.55438	5.62838	0.631511
CG12177-RA	2.25371	16.8078	0.134087	1.56029	14.5978	0.106886	0.530673	10.9027	0.0486737
CG12179-RD	2.13415	20.4439	0.104391	1.23297	19.2229	0.0641411	0.8852	16.8065	0.0526703
CG1218-RA	1.49469	26.004	0.0574792	1.09454	27.6148	0.039636	0.724875	19.9017	0.0364227
CG12182-RA	7.57841	43.8252	0.172923	9.64649	54.0914	0.178337	7.16928	48.2302	0.148647
CG12184-RA	1.94434	2.51284	0.773764	1.47782	3.05326	0.484016	1.59021	2.47852	0.641598
CG12203-RA	1.08257	6.00943	0.180145	0.729693	4.79667	0.152125	0.721262	4.29077	0.168096
CG12204-RA	7.67637	16.7595	0.458031	4.82548	13.0531	0.369681	4.43778	13.3672	0.331989
CG12206-RA	6.84382	2.27611	3.00681	7.46802	3.51396	2.12524	8.73149	2.29958	3.797
CG12207-RA	4.42321	45.2576	0.097734	6.22084	44.8142	0.138814	5.62739	36.5977	0.153763
CG12207-RB	171.166	100.191	1.7084	172.976	73.9376	2.33949	124.072	57.3333	2.16404
CG12209-RA	1.604	3.47184	0.462002	1.48525	4.64312	0.319883	1.89823	5.38217	0.352688
CG12213-RB	4.22424	32.5232	0.129884	4.59842	31.3636	0.146616	3.42973	27.5391	0.12454
CG12214-RA	226.172	36.5602	6.18629	194.786	54.6694	3.56298	207.377	37.7513	5.49324
CG12219-RA	4.78756	27.1877	0.176093	2.79391	30.8668	0.0905151	3.24997	22.5034	0.144422
CG12236-RB	10.0568	45.0095	0.223438	6.94502	44.5251	0.15598	5.60615	33.203	0.168845
CG12237-RA	12.522	19.1751	0.653034	13.1627	20.3972	0.645319	13.4488	17.4918	0.768867
CG12241-RA	4.81527	47.3948	0.101599	3.18207	51.0291	0.0623579	3.35881	40.5294	0.0828735
CG12253-RA	8.74912	1.55988	5.60884	7.71479	1.9241	4.00957	5.11794	1.20944	4.23168
CG12262-RA	787.182	39.6257	19.8655	1099.79	55.645	19.7644	906.924	39.8657	22.7495
CG12263-RA	9.87139	56.1472	0.175813	6.45212	50.2704	0.128348	5.02897	40.4088	0.124452
CG12267-RA	1.25384	13.0872	0.0958062	0.603554	11.1832	0.0539695	0.664355	9.79857	0.0678012
CG12279-RA	22.9096	7.78792	2.94168	13.498	7.2176	1.87016	12.238	4.71972	2.59295
CG12288-RA	1.73555	1.5478	1.1213	0.578326	1.3821	0.41844	0.411439	0.543167	0.757481
CG12290-RA	1745.7	47.7886	36.5296	1705.63	21.3366	79.939	1491.79	22.45	66.4492
CG12299-RA	8.40659	36.8084	0.228388	5.66031	39.9543	0.14167	7.00397	29.878	0.234419
CG12301-RA	1.39739	25.8096	0.0541424	0.515575	14.5978	0.0353187	0.751522	14.8698	0.0505401
CG12304-RA	11.3807	27.9885	0.406621	8.86147	24.2544	0.365355	7.77672	19.4766	0.399286
CG12316-RB	1.64589	38.9571	0.0422487	1.5037	45.3652	0.0331464	1.72209	39.1398	0.0439984
CG12320-RA	2.63923	12.5829	0.209747	1.35169	12.0956	0.111751	1.02928	9.07645	0.113401
CG12321-RA	4.45855	11.9458	0.373232	2.48375	10.1444	0.24484	3.10951	11.1299	0.279384
CG12325-RA	5.43727	55.0421	0.098784	2.56622	29.4396	0.0871691	1.93571	26.4832	0.073092
CG1233-RB	3.84309	104.331	0.0368358	3.1384	106.331	0.0295155	2.58923	93.43	0.027713
CG12333-RA	5.77501	23.3335	0.247498	3.9302	28.6175	0.137336	3.7969	22.4932	0.168802
CG1234-RA	21.0785	36.0125	0.585309	18.195	23.8117	0.764121	20.1159	22.3168	0.901382
CG12340-RA	76.8298	139.869	0.549296	85.1269	138.101	0.61641	64.7566	112.215	0.577076
CG12341-RA	2.72519	15.5698	0.17503	1.4772	13.9835	0.105638	1.18239	10.5245	0.112346
CG12343-RA	1.15435	1.64503	0.701718	0.591259	2.12282	0.278525	0.466541	1.81732	0.256719
CG1236-RA	119.999	12.929	9.28138	129.548	14.9411	8.67058	104.301	10.2237	10.2019
CG12360-RA	3.22697	33.6887	0.0957882	2.65548	31.7972	0.0835127	2.27399	26.8499	0.0846926
CG12370-RB	81.6638	30.3377	2.69183	87.5775	26.2417	3.33734	75.7377	12.2911	6.16202
CG12375-RA	11.6473	7.19911	1.61788	7.72454	7.7596	0.995481	6.53562	6.7693	0.96548
CG12384-RA	5.68468	18.6165	0.305357	4.50303	19.6384	0.229297	3.59367	15.9726	0.224989
CG12393-RA	1.08366	3.4356	0.31542	0.540803	3.94755	0.136997	0.252915	3.44683	0.0733762
CG1240-RA	99.2271	74.6979	1.32838	83.9386	73.3052	1.14506	84.6737	59.0998	1.43272
CG12404-RA	2.06237	118.826	0.0173563	1.77992	113.142	0.0157318	1.284	91.2214	0.0140756
CG12424-RB	10.2726	89.1124	0.115277	24.5146	50.9299	0.481341	15.3782	32.8705	0.467842
CG12424-RC	72.1315	89.1124	0.809443	32.7373	50.9299	0.642792	23.5926	32.8705	0.717744
CG12428-RA	1.98405	18.0887	0.109684	1.78671	18.175	0.0983059	1.47459	16.5691	0.0889963
CG12488-RA	2.0183	86.3761	0.0233665	2.44008	121.742	0.0200431	3.2572	111.928	0.0291008
CG12499-RA	3.60114	121.398	0.0296638	1.32774	73.0703	0.0181707	1.03289	71.4531	0.0144555
CG12507-RB	3.05462	2.63422	1.15959	4.05276	5.35674	0.756571	4.12571	3.92908	1.05005
CG12520-RB	5.45843	18.3556	0.297372	5.51764	11.9329	0.462388	4.69928	7.98505	0.58851
CG12541-RD	20.053	3.82995	5.23585	16.9091	2.40286	7.03705	10.7851	2.59654	4.15364
CG12547-RA	2.12106	86.6617	0.0244752	1.69195	92.492	0.0182929	1.22529	73.259	0.0167254
CG12560-RB	87.4176	17.9552	4.86865	147.784	15.7089	9.40766	93.2215	11.7987	7.90103
CG12567-RD	13.3323	155.53	0.0857211	16.8709	179.058	0.0942203	16.5055	131.891	0.125145
CG12567-RE	37.4241	155.53	0.240622	49.3624	179.058	0.275678	44.2026	131.891	0.335145
CG12576-RA	18.3196	56.5971	0.323686	27.4455	52.0047	0.52775	18.0962	43.6272	0.414791
CG12576-RB	1.71221	16.9231	0.101176	1.18252	15.9979	0.073917	1.37298	12.1019	0.113451
CG12582-RA	65.7084	43.8488	1.49853	85.7403	52.3209	1.63874	59.4259	42.9534	1.3835
CG12608-RA	1.93889	2.1366	0.907463	0.824458	1.77955	0.463294	0.68739	1.69549	0.405422
CG12643-RA	7.17828	11.7278	0.612076	7.24033	8.31967	0.870267	6.54602	4.47351	1.46328
CG1265-RB	43.6478	20.462	2.13312	30.0431	19.2139	1.56362	30.1553	15.3039	1.97043
CG12688-RA	1.60727	8.84414	0.181733	1.66121	8.45517	0.196473	1.55995	7.0104	0.22252
CG12702-RA	4.97126	39.4124	0.126134	2.95566	41.3184	0.0715338	3.19126	32.2321	0.0990088
CG12703-RA	58.2261	110.727	0.525852	55.2298	108.4	0.509502	51.9337	95.9249	0.5414
CG1271-RD	4.92021	9.82729	0.500667	2.39026	11.5626	0.206723	2.82409	10.1603	0.277954
CG12713-RA	5.2263	21.3606	0.24467	2.50347	17.1543	0.145939	2.07481	14.0906	0.147247
CG1273-RB	3.98927	15.1199	0.263842	19.7658	47.2805	0.418054	18.3783	40.2971	0.45607
CG12730-RA	32.4072	32.0436	1.01135	35.129	30.3248	1.15843	32.9036	24.0833	1.36624
CG12734-RB	7.98465	80.6161	0.0990453	6.0559	89.2038	0.0678884	5.75745	69.2753	0.0831097
CG12736-RA	1.592	14.3982	0.110569	1.74855	14.4713	0.120829	1.99082	8.59041	0.231749
CG12744-RB	107.476	1.31107	81.9759	150.435	0.776863	193.644	100.866	0.604083	166.974
CG12746-RE	33.425	21.0998	1.58414	11.4778	21.8425	0.525477	15.0129	16.5145	0.909071
CG1275-RA	63.0618	37.3906	1.68657	124.524	44.8413	2.77699	125.395	33.3565	3.75923
CG12753-RA	3.82018	70.357	0.0542972	4.29146	73.0884	0.058716	5.48648	62.7383	0.0874503
CG12765-RA	1.81388	11.8914	0.152537	2.0057	11.1562	0.179784	0.940305	10.4572	0.0899193
CG12768-RA	7.09668	178.336	0.0397939	7.3319	196.853	0.0372455	6.1707	147.877	0.0417285
CG12769-RB	37.414	36.3706	1.02869	45.9722	45.1123	1.01906	31.7405	36.9544	0.858911
CG12772-RA	4.66844	34.1193	0.136827	4.1013	39.9543	0.10265	3.51734	30.9732	0.113561
CG12773-RA	1.14889	39.291	0.0292405	0.590621	37.6688	0.0156793	0.498607	28.93	0.0172349
CG12783-RA	2.81921	7.93346	0.355358	2.322	7.4344	0.312332	2.1245	6.834	0.310872
CG12795-RB	10.5484	14.9321	0.706423	10.2727	16.3773	0.627251	9.92789	13.1896	0.752709
CG12811-RA	1.32452	12.4495	0.106392	1.37691	14.7152	0.0935709	1.06857	11.0144	0.0970161
CG12857-RA	1.31688	1.67522	0.786094	1.72396	3.92044	0.439736	1.9303	2.41887	0.798015
CG12863-RA	1.99824	10.7319	0.186195	0.754922	9.4398	0.0799722	0.779976	8.3531	0.0933757
CG12880-RA	388.993	11.0955	35.0587	752.721	13.1796	57.1126	583.799	15.4092	37.8864
CG12883-RA	3.93167	8.49207	0.462981	5.13053	10.7858	0.475676	3.77162	7.14366	0.527967
CG12895-RA	2.26572	5.542	0.408826	2.29678	5.27545	0.435372	1.77539	3.02676	0.586564
CG12909-RA	12.8048	6.3917	2.00334	5.22721	3.49588	1.49525	6.92041	3.44683	2.00776
CG12918-RA	42.091	16.905	2.48985	31.5428	10.036	3.14297	23.1301	9.97625	2.31852
CG12926-RA	2.01613	16.8133	0.119913	3.69341	28.4007	0.130047	4.00511	27.2205	0.147136
CG12934-RA	2.88117	1.29295	2.22837	1.31417	0.225832	5.8192	1.27317	0.242394	5.25246
CG12942-RA	1.70894	25.6454	0.0666374	1.21389	28.753	0.042218	1.16477	21.3599	0.0545304
CG12945-RB	13.572	26.0216	0.521568	8.93037	25.0041	0.357156	8.29837	19.1098	0.434246
CG12947-RC	6.50348	39.7996	0.163406	4.1155	29.837	0.137933	6.14361	29.1546	0.210725
CG12948-RA	20.0617	7.09585	2.82725	18.3649	7.55184	2.43184	16.0697	6.71344	2.39366
CG12970-RA	1.80733	5.22617	0.345824	2.64255	14.8326	0.178157	1.67377	9.61711	0.174041
CG12972-RA	1.95525	13.4996	0.144838	2.3042	16.5851	0.138932	2.34715	11.5601	0.20304
CG1298-RA	59.7088	42.3444	1.41008	63.7313	42.1313	1.51268	53.4932	32.8553	1.62815
CG12991-RA	134.712	6.29448	21.4016	194.013	7.20855	26.9143	114.163	4.59788	24.8294
CG13004-RB	1536.91	53.7249	28.607	1641.32	39.9814	41.052	1343.59	36.2119	37.1036
CG13014-RA	1.22504	12.941	0.0946632	0.849688	10.9213	0.0778014	0.906435	8.58913	0.105533
CG13016-RA	1.11791	21.069	0.0530596	0.754284	23.4143	0.0322146	0.441699	16.6389	0.0265461
CG13025-RA	0.977626	44.5233	0.0219576	0.528509	49.0328	0.0107787	0.498607	40.4139	0.0123375
CG13028-RA	1.04177	1.78453	0.583779	1.19481	2.13185	0.560458	1.65073	1.57366	1.04898
CG1307-RC	15.1874	14.8288	1.02418	11.6443	13.8842	0.838676	13.6358	14.5779	0.935373
CG13082-RA	4.8674	1.68127	2.89508	5.63804	1.69826	3.31989	3.88363	1.63331	2.37777
CG13085-RA	20.888	13.2811	1.57277	16.8116	12.9176	1.30145	14.5806	11.6159	1.25523
CG13089-RA	9.05739	14.0824	0.643171	9.30687	15.1127	0.615831	7.4669	11.2504	0.663701
CG13096-RA	14.295	58.8907	0.242739	10.4108	36.368	0.286261	8.79922	34.5254	0.254863
CG13097-RA	7.34846	27.5512	0.266719	3.7992	17.3982	0.218368	3.43695	18.3903	0.18689
CG13108-RA	7.17108	15.9762	0.44886	7.07731	17.7324	0.399119	10.4843	14.5259	0.721767
CG13117-RA	432.758	4.94717	87.476	538.882	8.09384	66.5793	436.675	5.14613	84.855
CG13123-RA	1.87693	20.0979	0.0933896	1.91158	21.8244	0.0875887	1.88061	15.8495	0.118654
CG13124-RE	40.6185	134.506	0.301984	34.7349	139.14	0.24964	37.5414	111.035	0.338106
CG13126-RA	14.5632	24.4073	0.596672	6.61514	15.0856	0.438507	5.87849	14.6998	0.399903
CG1314-RA	1.8117	10.6341	0.170367	1.49076	12.7189	0.117208	1.793	16.0412	0.111775
CG13142-RB	7.42351	22.4344	0.330899	6.09765	26.4224	0.230776	4.93638	21.1708	0.233169
CG13144-RA	1.73555	6.04566	0.287074	0.458973	3.0894	0.148564	0.528867	4.16893	0.126859
CG13151-RA	10.6049	19.5392	0.542747	10.3007	23.9021	0.430954	10.646	20.3294	0.523673
CG13154-RA	1.38976	2.96818	0.468218	1.12528	3.21584	0.349916	1.18058	2.96204	0.39857
CG1316-RA	50.7397	47.7651	1.06228	52.6371	58.1022	0.905942	40.398	44.513	0.907555
CG1317-RB	10.7794	119.354	0.0903147	11.1531	135.933	0.0820487	7.508	111.329	0.0674397
CG13185-RB	9.22866	190.184	0.0485249	3.62748	76.7198	0.0472822	2.28302	80.2125	0.0284622
CG13189-RA	28.5186	18.7808	1.5185	24.7555	17.4613	1.41773	18.7032	16.8762	1.10826
CG1319-RB	4.37434	4.40667	0.992663	3.47738	5.97101	0.582377	2.51065	3.08767	0.813121
CG13192-RA	5.06703	20.802	0.243584	3.01226	22.4839	0.133974	2.69807	18.5083	0.145777
CG13197-RA	1.71221	44.0136	0.0389018	1.93807	46.7292	0.0414746	1.40685	36.5343	0.0385075
CG13204-RA	149.548	22.5497	6.63191	135.44	26.0701	5.1952	120.215	23.1036	5.2033
CG13204-RB	1.28481	22.5497	0.0569767	1.3659	26.0701	0.0523934	1.21265	23.1036	0.0524873
CG13220-RA	6.5493	2.69521	2.42998	4.09259	2.03249	2.01358	2.79066	1.14725	2.43248
CG13252-RA	139.599	9.66906	14.4376	62.3209	6.36847	9.78584	45.8927	6.47612	7.08645
CG13258-RA	1.52458	1.31107	1.16285	1.86239	4.02884	0.462264	1.46737	1.63458	0.897705
CG13280-RA	3.19164	19.788	0.161291	2.5711	17.6691	0.145513	2.37741	14.2772	0.166519
CG13295-RA	9.70123	26.7626	0.362493	7.39042	30.4783	0.242481	5.95844	23.1024	0.257914
CG13298-RA	28.9143	11.4844	2.5177	26.5044	11.8246	2.24147	21.5119	8.829	2.4365
CG13319-RB	3.2357	7.92742	0.408166	3.40912	7.76863	0.438831	2.99345	7.19696	0.415932
CG13322-RA	11.185	25.1175	0.445307	7.00291	31.8243	0.220049	8.49437	23.7204	0.358104
CG13333-RA	5.67202	12.0853	0.469332	3.52976	8.5455	0.413054	4.69025	6.71598	0.698372
CG13343-RA	6.84558	17.3906	0.393637	5.03026	18.6628	0.269534	4.45042	13.0664	0.340599
CG13344-RA	6.11972	23.8124	0.256996	5.35758	25.501	0.210093	3.98207	22.747	0.175059
CG13349-RB	2.60715	21.9917	0.118552	2.57851	20.614	0.125086	1.71848	17.7836	0.0966324
CG13350-RA	2.33094	36.3597	0.0641078	1.11298	31.2552	0.0356095	0.940305	24.9768	0.0376472
CG13366-RA	1.46262	7.67258	0.19063	1.47296	7.20857	0.204335	1.11103	6.35175	0.174917
CG13366-RB	11.4514	149.182	0.0767613	10.6433	129.14	0.0824168	10.2164	108.138	0.0944756
CG13369-RA	1.84813	5.18389	0.356514	1.94359	7.00079	0.277624	1.64893	6.47612	0.254616
CG13373-RA	3.56798	2.9561	1.20699	2.96308	2.33058	1.27139	3.0648	1.63331	1.87644
CG13373-RB	1.604	2.9561	0.542605	1.54058	2.33058	0.661029	0.9385	1.63331	0.574601
CG13375-RB	7.21537	1.18365	6.09586	3.75002	2.88162	1.30136	4.347	2.30084	1.88931
CG13384-RB	5.18659	41.6583	0.124503	5.47885	40.9209	0.133889	8.63577	42.1677	0.204796
CG13384-RE	694.164	42.0165	16.5212	611.553	41.246	14.827	674.288	42.8328	15.7424
CG13390-RA	2.06456	8.04276	0.256698	0.923453	6.48592	0.142378	0.746104	5.86696	0.12717
CG13397-RA	1.58982	32.4501	0.0489926	0.999776	63.9466	0.0156345	1.14671	53.7976	0.0213152
CG13398-RA	9.62246	35.8192	0.268639	5.31264	39.5749	0.134243	5.89294	30.9085	0.190658
CG13408-RA	1.14235	9.46315	0.120715	1.81258	20.6049	0.0879679	2.6764	19.4728	0.137443
CG13409-RB	1.41528	1.78453	0.793082	1.42865	2.78225	0.513487	1.65073	2.89858	0.569496
CG13430-RB	2.89972	11.6607	0.248674	3.19564	14.7965	0.215973	2.83854	12.0994	0.234601
CG1344-RA	19.5193	66.5512	0.293298	19.6248	69.2854	0.283246	19.115	56.9246	0.335795
CG13458-RA	1.76435	2.26403	0.779296	1.92578	3.37845	0.570019	2.17418	4.35041	0.499765
CG1347-RB	9.2494	148.15	0.0624327	9.12411	160.919	0.0567	6.8188	132.712	0.0513805
CG13472-RA	14.3941	73.2768	0.196434	11.3346	65.4372	0.173214	10.3976	65.9808	0.157585
CG13488-RA	3.20799	2.64026	1.21503	3.83799	13.7216	0.279706	7.44299	13.8634	0.536879
CG13506-RA	81.6215	351.873	0.231963	95.6352	264.992	0.360899	86.2943	189.936	0.454335
CG13531-RB	3.60005	55.3156	0.065082	3.08052	72.6457	0.0424047	2.7726	61.6088	0.0450032
CG1354-RB	9.57815	18.8532	0.508037	4.09515	8.02158	0.510517	4.19887	6.235	0.673435
CG1354-RC	6.10553	18.8532	0.323845	4.19414	8.02158	0.522857	3.84839	6.235	0.617224
CG13550-RA	45.5763	80.014	0.569603	31.7035	52.6912	0.601685	29.7669	50.8851	0.584983
CG13551-RA	20.536	42.9025	0.478668	16.9903	48.3372	0.351496	15.8132	39.3212	0.402153
CG13561-RA	16.203	2.60403	6.22227	9.77199	1.68019	5.816	10.0327	2.35668	4.25712
CG13562-RA	2.1972	3.58718	0.612516	2.31522	3.73075	0.620577	2.83131	2.84021	0.996869
CG13568-RF	7.16912	22.496	0.318685	2.67943	13.848	0.193488	2.81008	14.7594	0.190393
CG13569-RA	0.973266	12.4615	0.0781018	1.05702	11.0929	0.095288	0.70501	10.9509	0.0643792
CG1358-RA	1.04613	30.7742	0.0339938	1.71717	52.3481	0.032803	1.91448	52.4549	0.0364976
CG13585-RD	6.31433	10.064	0.627415	5.68131	10.858	0.523236	5.05562	9.56128	0.528759
CG1360-RA	6.34858	7.84227	0.809532	3.04427	4.23661	0.718564	2.55175	3.80978	0.669788
CG13601-RA	1.25384	23.9586	0.0523334	0.980696	23.1343	0.0423914	0.68739	21.049	0.0326567
CG13603-RA	18.2101	8.64969	2.1053	9.79168	12.7189	0.769853	9.19623	8.77566	1.04793
CG13605-RB	17.4254	55.7831	0.312377	16.3382	62.3478	0.262049	16.3222	55.8954	0.292013
CG13611-RA	1.02977	2.13056	0.483331	1.67223	5.35674	0.312173	2.35076	5.68295	0.413652
CG13624-RC	678.452	303.411	2.23608	352.875	312.543	1.12905	289.455	222.956	1.29826
CG13624-RD	1.98297	53.9809	0.0367345	2.49053	49.8186	0.049992	1.99804	43.8582	0.0455569
CG13624-RF	2.29887	21.3908	0.10747	1.88084	20.1985	0.093118	2.88685	18.7545	0.153928
CG13625-RA	1.88457	32.438	0.0580976	1.01886	30.6319	0.0332613	0.842302	26.3246	0.0319968
CG13630-RA	3.15629	14.7256	0.214341	2.72246	14.7604	0.184444	2.84395	13.5538	0.209828
CG13631-RA	17.7869	12.5044	1.42245	13.2754	8.0306	1.65311	10.5453	8.89243	1.18587
CG13663-RA	5.53458	11.3389	0.488108	4.79282	11.9962	0.399527	3.3674	8.47747	0.397218
CG13667-RA	4.82073	19.0477	0.253087	3.82443	15.4559	0.24744	3.46541	12.8241	0.270227
CG13689-RA	13.2458	7.44189	1.7799	9.26766	9.34042	0.99221	10.7101	6.11063	1.7527
CG13690-RA	1.40175	9.79105	0.143167	0.673091	7.91317	0.0850595	0.602028	5.80351	0.103735
CG13698-RB	2.37283	49.4892	0.0479466	1.62177	3.41459	0.474955	1.2393	2.78056	0.445701
CG1371-RA	31.7924	82.612	0.38484	22.6309	59.683	0.379185	19.9194	47.7327	0.417312
CG13742-RB	1.59418	14.1005	0.113058	1.16959	15.2753	0.0765671	0.842302	12.8837	0.0653773
CG13745-RA	16.7407	44.5595	0.375694	10.4457	39.1322	0.266933	9.81181	34.5812	0.283732
CG13749-RB	5.95107	2.49472	2.38547	6.81145	2.23122	3.05279	7.62318	3.26154	2.3373
CG13760-RC	1.81061	38.1075	0.0475131	0.540803	37.4158	0.0144539	0.655324	31.6458	0.0207081
CG13773-RA	11.4743	4.29133	2.67383	6.76164	3.59525	1.88071	5.67029	2.11556	2.68028
CG13784-RC	142.811	100.828	1.41638	204.353	127.568	1.60191	152.019	101.184	1.50241
CG13794-RA	1.46589	4.28529	0.342076	0.390074	0.659428	0.591534	0.188784	0.666267	0.283345
CG13795-RB	166.027	19.564	8.48635	32.7954	4.2095	7.79081	22.2247	1.75641	12.6535
CG13800-RA	2.11561	237.65	0.00890219	0.559884	159.736	0.00350507	0.557321	119.054	0.00468125
CG1381-RA	30.7125	10.8654	2.82663	15.091	6.16974	2.44597	15.5946	7.19696	2.16683
CG13827-RA	11.3704	8.17623	1.39067	7.7294	11.5175	0.671103	6.13863	11.1831	0.548919
CG13830-RD	1.73555	15.3445	0.113106	1.25269	14.7333	0.0850247	1.84313	13.9193	0.132415
CG13850-RA	9.81314	31.4059	0.312462	7.9361	25.51	0.311097	9.04447	21.714	0.416528
CG13865-RA	30.1025	12.8076	2.35037	22.3956	12.0323	1.86128	19.1187	8.41529	2.2719
CG13868-RB	62.2869	53.33	1.16795	85.4539	55.5909	1.53719	81.422	55.3434	1.47122
CG13876-RA	40.9104	9.11107	4.49019	22.2086	8.952	2.48085	14.5748	7.50788	1.94126
CG13887-RC	13.0429	74.2903	0.175567	9.81883	68.2465	0.143873	10.3425	63.5365	0.16278
CG13890-RA	13.6632	35.9769	0.379777	12.9886	39.7285	0.326936	11.9291	32.9758	0.361753
CG13891-RA	15.5303	11.3932	1.36312	30.4532	18.184	1.67472	36.7706	14.7683	2.48983
CG13893-RA	1175.55	17.3845	67.6206	1751.18	37.6508	46.5113	1641.23	23.596	69.5556
CG13894-RA	7.90348	12.4307	0.635801	23.2554	22.6104	1.02853	26.4333	24.3778	1.08432
CG13895-RA	16.7288	78.6238	0.21277	16.9051	81.1642	0.208283	17.6428	67.4644	0.261512
CG13897-RA	31.2821	31.2121	1.00224	16.8315	47.9126	0.351296	25.4018	38.7057	0.656281
CG13900-RA	83.7682	55.1641	1.51853	130.399	39.4485	3.30557	111.455	32.1319	3.46866
CG13900-RB	10.9836	55.1641	0.199109	4.591	39.4485	0.11638	4.98787	32.1319	0.155231
CG13901-RA	4.81417	5.18389	0.928679	2.12633	4.83281	0.439978	2.09424	5.74259	0.364685
CG13902-RB	72.7461	19.3393	3.76156	47.8342	21.2463	2.25141	46.0592	16.6326	2.76922
CG13907-RA	6.26109	21.6517	0.289173	3.95504	21.3999	0.184816	3.45818	18.6289	0.185636
CG13917-RA	4.00781	169.517	0.0236426	4.30799	213.547	0.0201735	5.94717	181.977	0.0326809
CG13921-RB	433.489	95.2547	4.55084	697.337	112.347	6.20701	724.125	99.3707	7.28711
CG13923-RB	9.25155	74.3458	0.124439	9.51698	84.2355	0.112981	7.7921	60.4616	0.128877
CG13924-RB	1.79861	7.83566	0.229541	3.26094	14.4984	0.224918	4.54935	16.2176	0.280519
CG13957-RA	4.43849	44.1773	0.10047	3.51491	40.7582	0.086238	2.28844	33.0913	0.0691552
CG13966-RB	27.2789	156.657	0.174131	27.8172	186.275	0.149334	17.5018	239.573	0.0730543
CG1399-RA	1.39302	90.9458	0.0153171	1.13207	91.1279	0.0124228	1.0898	82.7718	0.0131663
CG1399-RB	1.84268	386.966	0.00476185	1.12591	378.252	0.00297663	1.34272	332.86	0.00403388
CG1399-RD	2.70991	90.9458	0.029797	2.67328	91.1279	0.0293355	2.66195	82.7718	0.0321601
CG1399-RE	35.104	452.784	0.0775293	43.0542	436.779	0.0985722	33.8479	375.49	0.0901434
CG13993-RA	2.09881	3.65421	0.574354	1.95589	3.71269	0.526811	1.44072	3.38718	0.425344
CG13995-RA	4.30736	0.959	4.49152	3.17592	2.24929	1.41197	4.50191	1.995	2.2566
CG14005-RA	29.513	3.08956	9.55246	19.183	2.14089	8.96025	17.7073	1.57239	11.2614
CG14015-RA	10.241	8.84959	1.15723	7.40399	3.29716	2.24557	9.42068	4.77682	1.97217
CG14023-RA	1.12119	172.509	0.00649929	1.21453	180.431	0.0067313	1.34272	152.391	0.00881099
CG14024-RA	1.59745	5.71775	0.279384	2.35466	9.53016	0.247074	2.56937	8.22363	0.312437
CG14042-RA	11.8574	7.79943	1.52029	10.4597	7.7325	1.3527	10.9134	6.7807	1.60948
CG14043-RA	4.07195	13.1355	0.309997	2.36504	14.5345	0.162718	2.43071	11.4916	0.211521
CG14050-RA	1.62625	2.48264	0.655049	2.12633	1.98732	1.06995	1.75957	1.81732	0.968222
CG1407-RA	4.19544	48.6262	0.0862794	2.86959	57.6686	0.0497601	2.42754	45.612	0.0532214
CG14074-RA	10.3211	2.36729	4.35986	11.6796	2.37576	4.91613	11.1455	2.42014	4.60532
CG14100-RA	2.39836	16.1828	0.148204	1.73011	12.6466	0.136803	1.55815	9.74652	0.159867
CG14102-RA	1.42946	5.32944	0.26822	1.05023	5.08575	0.206505	0.785395	2.96458	0.264927
CG14103-RA	2.23364	8.86226	0.25204	1.64149	9.494	0.172898	1.54233	7.56245	0.203946
CG14130-RA	1.04722	11.8914	0.0880654	0.622634	11.3006	0.0550972	0.496801	6.77944	0.0732806
CG1416-RA	21.7122	65.8591	0.329676	12.9269	56.8376	0.227436	10.4301	43.0523	0.242266
CG1418-RA	12.3586	20.3714	0.606661	6.47926	18.0034	0.359892	6.29354	13.4827	0.466787
CG14180-RA	0.971082	14.4828	0.0670507	1.62241	25.6726	0.0631964	1.02025	18.21	0.0560269
CG14182-RA	26.3261	4.09747	6.42498	23.1284	6.18781	3.73774	17.0064	5.02175	3.38654
CG14183-RA	2.11342	4.20015	0.503179	2.62155	6.13362	0.427407	2.11366	6.7693	0.312242
CG14194-RA	13.6726	23.6301	0.578609	11.699	25.5913	0.457149	10.6952	22.742	0.470284
CG14200-RA	1.56102	74.2909	0.0210122	1.34618	83.4134	0.0161387	1.68822	69.1624	0.0244095
CG14207-RA	13.5375	50.2345	0.269487	20.2542	55.9432	0.362049	16.5073	38.7146	0.426384
CG14212-RA	1.80733	3.34442	0.540404	2.22724	3.25198	0.684888	1.9321	2.72599	0.708771
CG14213-RA	21.5501	32.572	0.661613	23.77	30.4873	0.779666	28.4143	26.6786	1.06506
CG14215-RA	4.46729	142.129	0.0314313	2.49053	118.156	0.0210785	2.78885	92.7889	0.0300559
CG14216-RA	25.8848	37.8405	0.684049	21.5968	37.8314	0.570868	18.3418	31.939	0.574278
CG14220-RA	3.3184	26.5988	0.124757	2.20073	27.118	0.0811542	2.09785	22.9881	0.0912578
CG14221-RB	6.75525	2.50076	2.70128	5.03217	3.35135	1.50154	5.99231	2.23866	2.67674
CG14225-RA	1.36095	6.07587	0.223994	0.881697	7.47053	0.118023	1.2822	6.47105	0.198143
CG14229-RA	2.9872	2.71937	1.09849	2.71016	4.37211	0.619875	2.6231	2.66253	0.98519
CG14231-RA	9.48479	24.4683	0.387636	7.05017	20.8941	0.337425	5.2322	17.7139	0.295373
CG14232-RA	3.00138	10.2706	0.292232	2.65971	11.9511	0.22255	2.84215	9.37473	0.303171
CG14235-RC	16.8023	79.4318	0.21153	14.0689	80.1705	0.175488	14.8986	60.5073	0.246228
CG14253-RA	162.217	2.87699	56.3842	165.476	6.86531	24.1032	198.531	5.62584	35.2891
CG14253-RB	3.1253	3.46579	0.901757	7.03555	6.4588	1.0893	5.4079	4.54077	1.19097
CG14275-RB	12.3651	1.07435	11.5094	5.55389	1.4905	3.72619	5.45803	2.47852	2.20214
CG14285-RA	1.07602	0.946918	1.13634	1.32095	0.776863	1.70037	1.12909	0.84394	1.33788
CG14290-RB	20.7809	15.8126	1.3142	13.7368	12.3394	1.11324	10.1772	7.68303	1.32463
CG14291-RA	5.07074	19.5145	0.259844	4.44283	4.62505	0.9606	2.57659	5.99133	0.430053
CG14299-RC	12.4694	132.665	0.0939916	8.58037	170.964	0.0501881	5.57726	139.281	0.0400434
CG14306-RB	6.68347	5.69359	1.17386	7.68597	12.3757	0.621056	8.29793	10.706	0.775075
CG14314-RA	1.71331	22.993	0.0745142	1.45938	22.4026	0.0651437	1.62589	17.7735	0.0914786
CG14353-RA	3.17374	17.0143	0.186534	2.89969	17.6691	0.164111	2.19405	15.55	0.141096
CG14367-RA	8.36513	18.8895	0.442847	10.5763	30.9661	0.341544	9.86149	25.2953	0.389854
CG1440-RA	21.5783	27.1146	0.795818	22.8784	32.8631	0.696171	24.2574	30.4871	0.795662
CG1440-RB	1.42291	27.1146	0.0524778	1.34004	32.7457	0.0409225	1.40324	30.4871	0.0460272
CG14407-RA	13.2875	4.13975	3.20973	12.1286	2.91775	4.15682	11.4485	1.75387	6.52759
CG14408-RD	1.53549	8.99573	0.170691	1.22004	9.15977	0.133195	1.50124	7.43937	0.201796
CG14411-RD	24.3532	40.3473	0.603589	13.8379	35.4376	0.390487	15.2224	30.8945	0.492721
CG14414-RB	5.20296	24.4804	0.212536	4.14368	28.0033	0.147972	2.96861	19.0603	0.155748
CG14434-RA	5.05831	2.22779	2.27055	2.82952	1.68922	1.67504	1.74693	1.2107	1.44291
CG14435-RB	7.00702	29.3122	0.239048	8.9132	38.7799	0.229841	7.01076	30.4846	0.229977
CG14438-RB	6.02285	177.334	0.0339632	5.99187	189.546	0.0316118	4.87406	160.512	0.0303656
CG1444-RA	3.48856	42.2973	0.0824773	2.22661	34.6337	0.0642902	2.19224	27.9947	0.0783092
CG14440-RA	6.34421	21.7979	0.291048	5.00016	21.8606	0.228729	4.65999	20.1378	0.231405
CG14442-RA	3.37708	86.1937	0.0391801	3.46637	79.1949	0.0437701	3.70026	71.382	0.0518375
CG14443-RA	2.1167	14.4828	0.146153	2.95079	18.7712	0.157197	2.60007	15.4257	0.168554
CG14446-RA	5.86576	99.4988	0.0589532	5.73344	106.683	0.0537428	5.74662	90.135	0.0637557
CG14450-RA	1.64152	12.3401	0.133023	1.37756	12.2673	0.112295	1.00083	11.3722	0.088006
CG14463-RA	9.91701	2.47056	4.01407	10.8186	1.9241	5.62272	10.0701	2.23739	4.50084
CG14464-RC	58.2584	6.37962	9.13195	48.9952	6.31428	7.75944	41.3921	4.35422	9.5062
CG14471-RB	1.21849	56.9305	0.0214031	1.41572	65.3469	0.0216646	1.71306	58.1836	0.0294422
CG14476-RB	33.9866	51.6252	0.658333	41.7938	60.2882	0.693232	36.8671	48.8622	0.754512
CG14476-RD	1.46589	51.6252	0.028395	1.92387	60.2882	0.0319112	1.36936	48.8622	0.028025
CG14476-RE	5.69341	51.6252	0.110284	4.9406	60.2882	0.0819496	4.76703	48.8622	0.0975607
CG14478-RA	74.6405	144.149	0.517801	66.1166	162.698	0.406375	65.7908	134.24	0.4901
CG14478-RB	1.03959	100.658	0.0103279	1.53443	117.523	0.0130564	1.56537	97.0977	0.0161216
CG14480-RA	1.74101	48.9794	0.0355457	2.35275	49.5838	0.0474499	2.60505	37.132	0.0701563
CG14490-RA	1.57083	2.13056	0.737286	1.02564	3.91141	0.262218	1.6417	3.33261	0.492617
CG14505-RB	1.70239	14.4158	0.118092	2.20816	13.3331	0.165614	2.20986	11.3139	0.195323
CG14516-RA	14.4266	23.6065	0.611127	19.0395	15.7631	1.20785	19.4986	13.0956	1.48894
CG14523-RA	99.1517	20.7229	4.78464	81.0965	28.482	2.8473	62.1182	20.8281	2.98242
CG14542-RA	11.2851	26.3011	0.429074	8.79808	29.9454	0.293804	7.9515	25.5872	0.310761
CG14561-RA	2.8899	12.4984	0.231223	2.04322	12.0776	0.169175	1.18961	8.34926	0.142481
CG14562-RA	4.72821	45.1544	0.104712	4.6599	60.6857	0.0767875	4.74399	48.4586	0.0978978
CG1458-RA	4.80872	4.27321	1.12532	4.69998	5.17608	0.908019	3.07022	3.2057	0.957738
CG14590-RA	3.64892	25.0016	0.145948	3.29719	27.0818	0.121749	3.45638	24.742	0.139697
CG1461-RA	1.37884	5.43815	0.25355	1.52214	13.3963	0.113623	1.84493	11.7923	0.156452
CG14613-RA	8.95682	13.8759	0.645494	8.45524	12.7912	0.661023	5.36002	12.1515	0.441101
CG14614-RA	6.64114	53.0885	0.125096	5.0487	52.8538	0.0955219	3.9604	42.4026	0.0934001
CG14618-RA	2.61697	9.67569	0.270468	2.05064	6.87434	0.298304	1.24832	6.71598	0.185873
CG14619-RA	1.85359	68.9614	0.0268786	1.3093	67.3703	0.0194343	1.62409	51.5235	0.0315213
CG14619-RE	12.5095	68.9614	0.181399	10.479	67.3703	0.155543	9.66771	51.5235	0.187637
CG14621-RA	6.65794	22.5074	0.295811	6.4799	23.9021	0.271102	4.65501	16.8204	0.276748
CG14629-RA	38.4083	43.0975	0.891195	50.9449	33.8568	1.50472	47.7078	33.8083	1.41113
CG1463-RA	2.99048	17.7179	0.168783	2.4598	11.6168	0.211744	2.12269	9.01681	0.235415
CG14641-RA	28.6581	31.3032	0.915501	33.4273	32.5198	1.0279	23.1518	24.9286	0.928726
CG14642-RB	48.9295	67.6201	0.723595	44.6142	32.7547	1.36207	42.1278	26.0923	1.61457
CG14646-RA	35.7169	23.1814	1.54076	29.1025	23.8027	1.22266	23.5406	22.0211	1.069
CG14647-RB	35.0349	11.3389	3.08981	22.5292	9.93665	2.26728	17.2783	7.37845	2.34172
CG14650-RA	6.09244	61.6161	0.0988774	5.18354	62.6459	0.0827434	4.2079	51.1313	0.0822959
CG14657-RB	4.84843	32.8088	0.147778	3.64105	38.8252	0.0937806	3.52954	30.906	0.114202
CG14667-RB	3.31621	5.52993	0.599684	2.84924	5.2393	0.54382	2.38644	5.20323	0.458646
CG14683-RA	2.68766	42.3317	0.0634905	1.79837	33.7394	0.0533019	1.21445	27.2789	0.0445198
CG14695-RA	7.96174	11.5146	0.691448	8.44215	12.3575	0.683157	9.62576	13.3672	0.720101
CG14696-RA	188.696	22.9381	8.22635	285.745	39.4755	7.23852	287.637	29.3425	9.80274
CG14709-RB	1740.31	98.3529	17.6945	1669.83	38.6264	43.2301	1637.05	39.7375	41.1966
CG14711-RA	10.6646	27.995	0.380948	9.0387	26.314	0.343494	8.22882	22.4475	0.36658
CG14712-RA	4.12476	98.2782	0.0419702	3.31435	92.239	0.0359323	3.02913	73.759	0.0410679
CG14715-RA	3.01818	4.0244	0.74997	3.16427	3.88433	0.814625	2.89544	3.02549	0.957015
CG14749-RA	1.35768	25.2147	0.0538448	0.855195	26.6212	0.0321247	0.559127	23.8879	0.0234062
CG14763-RA	3.57387	3.78768	0.943552	3.63745	5.15801	0.705204	5.18749	5.7464	0.902738
CG14764-RA	65.7757	89.2163	0.737261	52.7832	88.698	0.595089	42.4615	69.1268	0.614255
CG14767-RB	16.4673	87.924	0.187291	15.7033	99.4744	0.157862	12.6738	80.8216	0.156812
CG14777-RB	13.8162	8.10918	1.70377	13.8661	7.56991	1.83174	12.5365	8.83151	1.41952
CG14778-RA	1.66487	14.0818	0.118228	1.93744	13.2067	0.146701	1.54912	13.4269	0.115374
CG14780-RA	5.90045	4.09084	1.44236	6.47671	6.59429	0.982169	9.50335	7.0231	1.35316
CG14782-RA	7.77913	86.9957	0.0894197	7.89306	82.4379	0.0957456	8.79017	71.547	0.122859
CG14785-RA	1.2462	13.6572	0.091248	0.792444	10.7496	0.0737183	0.961537	9.98262	0.0963211
CG14786-RA	1.11682	25.6519	0.0435375	0.496495	17.5337	0.0283167	0.591193	18.804	0.0314398
CG14799-RA	1.53004	7.26555	0.210588	0.82382	5.66388	0.145451	0.970565	6.22992	0.155791
CG14801-RA	17.4002	243.453	0.0714726	24.528	205.617	0.11929	23.593	201.103	0.117318
CG14801-RB	27.0258	480.063	0.0562964	29.8144	345.696	0.0862444	24.9339	326.096	0.076462
CG14801-RD	2.01067	65.0269	0.0309206	1.13821	48.4547	0.0234902	1.4904	39.9379	0.0373179
CG14803-RA	3.39126	44.5782	0.0760744	2.1134	46.6841	0.0452701	1.82009	39.5737	0.0459924
CG14805-RA	3.9681	41.8528	0.0948109	2.17742	36.4132	0.0597977	2.90628	31.3933	0.0925763
CG14806-RA	2.95622	28.5658	0.103488	1.44645	26.9644	0.053643	1.78261	22.0148	0.0809732
CG14812-RA	33.699	13.621	2.47405	32.5087	17.9763	1.80842	31.4533	14.097	2.23121
CG14814-RB	1.38976	54.1561	0.025662	0.849688	58.9965	0.0144023	0.594804	48.6185	0.0122341
CG14815-RB	2.5153	22.2526	0.113034	1.90479	22.2219	0.0857168	1.83229	19.8408	0.0923495
CG14818-RA	2.30979	1.31711	1.75368	1.67287	1.5989	1.04626	1.31607	1.26908	1.03702
CG14834-RA	4.81133	2.98026	1.6144	4.40211	2.70999	1.6244	4.12795	3.75141	1.10037
CG14855-RA	2.46904	17.9547	0.137516	3.7691	30.9842	0.121646	3.92834	26.6837	0.147219
CG14856-RA	1.81388	3.11373	0.582543	0.988119	4.84185	0.204079	2.27038	6.76801	0.335458
CG1486-RA	1.07493	49.2101	0.0218437	0.547589	52.5106	0.0104282	0.625064	45.5423	0.0137249
CG14869-RB	77.6251	82.2424	0.943857	61.7108	42.8902	1.43881	50.2829	72.0418	0.697969
CG14883-RA	5.88474	27.0542	0.217517	4.99401	29.9905	0.16652	3.55077	20.5071	0.173148
CG14891-RA	8.83374	22.5195	0.392271	14.1936	41.9597	0.338268	17.8093	37.528	0.474561
CG14891-RB	5.96241	22.5195	0.264766	11.9375	41.9597	0.2845	17.7813	37.528	0.473815
CG14907-RA	422.116	36.7353	11.4907	256.115	31.0656	8.24433	161.95	25.2915	6.40333
CG1492-RA	2.36628	9.66362	0.244865	1.22004	9.65659	0.126343	0.97779	8.04468	0.121545
CG14937-RA	3.22479	7.47208	0.431579	3.73836	10.298	0.36302	4.74038	8.53587	0.555348
CG14939-RA	9.90937	102.504	0.0966731	9.25024	111.823	0.0827222	9.29197	95.2811	0.0975216
CG14946-RC	207.427	11.5998	17.882	204.75	18.8344	10.8711	234.887	17.2151	13.6442
CG14955-RB	3.71852	27.6666	0.134404	4.63531	51.1465	0.0906281	5.53978	44.895	0.123394
CG14956-RA	1.63389	52.4084	0.031176	1.69873	64.868	0.0261875	2.16877	52.2151	0.0415352
CG14961-RA	1.21521	8.65573	0.140394	1.35296	7.08211	0.19104	1.76997	13.3089	0.132991
CG14965-RA	8.12383	27.3211	0.297346	6.43623	23.7214	0.271326	6.60698	18.809	0.351266
CG14967-RB	18.1388	98.5519	0.184053	10.5695	114.433	0.0923641	8.69716	95.5823	0.0909914
CG14969-RA	1.73883	21.3969	0.0812655	1.10005	26.4404	0.0416048	1.32329	17.2392	0.0767606
CG14971-RA	3.24334	37.579	0.0863072	1.8802	38.0211	0.0494514	1.98359	34.2411	0.0579301
CG14980-RB	1.66814	18.0398	0.0924702	1.8113	18.9338	0.0956649	1.85577	17.8433	0.104004
CG14982-RB	29.5055	26.3681	1.11898	23.9428	33.6401	0.711733	24.994	28.1838	0.886822
CG14985-RB	2.33094	45.8646	0.0508223	2.27706	55.5909	0.040961	1.43169	40.8974	0.0350069
CG14995-RF	18.7636	14.1851	1.32277	13.8665	15.185	0.913171	8.93427	15.4206	0.579372
CG14997-RA	607.577	15.9883	38.0013	263.786	18.2383	14.4634	209.296	14.6478	14.2886
CG15011-RA	2.26135	41.7979	0.054102	1.18803	28.6446	0.0414747	1.37659	28.001	0.049162
CG15012-RC	2.1695	11.9458	0.181612	1.45874	13.4055	0.108817	1.22168	10.1641	0.120195
CG15014-RA	22.0648	19.6848	1.12091	19.9979	21.6618	0.923187	24.5686	18.5133	1.32708
CG15019-RA	2.39946	20.6378	0.116265	1.74792	13.0712	0.133723	1.71848	13.9777	0.122944
CG15046-RA	3.54507	2.14264	1.65453	6.44725	2.58352	2.49553	5.29272	2.71837	1.94702
CG15072-RA	1.04504	121.63	0.00859196	0.729056	135.066	0.00539778	1.02025	106.341	0.00959411
CG15083-RA	48.1317	34.429	1.398	48.896	29.5931	1.65228	40.5426	26.3093	1.541
CG15087-RA	2.57945	33.7612	0.0764028	1.74177	36.4494	0.0477859	1.21445	32.3667	0.0375216
CG15093-RB	194.565	50.5816	3.84655	210.732	50.9117	4.13918	157.484	36.179	4.35293
CG15094-RB	5.21648	33.1724	0.157254	4.27406	33.2877	0.128398	5.49688	30.5557	0.179897
CG15098-RA	14.6524	48.0314	0.305059	10.6649	45.7085	0.233325	10.4427	35.9327	0.290619
CG15099-RA	3.45431	182.684	0.0189087	3.22702	203.294	0.0158736	3.41889	184.49	0.0185316
CG15100-RA	19.4363	103.025	0.188657	10.0785	67.0812	0.150244	9.63745	59.162	0.162899
CG15111-RB	1.08257	32.8444	0.0329605	0.729056	34.6156	0.0210615	0.496801	28.6025	0.0173691
CG15117-RA	6.44261	2.9561	2.17943	3.83864	3.80301	1.00937	3.16598	2.72599	1.1614
CG15118-RE	2.71972	39.965	0.0680527	2.9686	54.2811	0.0546893	2.90809	50.9409	0.0570875
CG1513-RA	72.3594	73.6525	0.982444	65.7236	80.2518	0.818967	61.1191	69.2639	0.882408
CG1513-RB	2.12651	42.4773	0.0500624	1.66735	46.8738	0.0355712	2.49484	40.7693	0.0611942
CG15134-RB	1.22067	79.6988	0.015316	1.23297	96.7827	0.0127396	1.89281	81.6881	0.0231712
CG1514-RA	2.22382	89.9343	0.0247272	1.86239	74.1814	0.0251059	1.55634	62.6216	0.0248531
CG15141-RA	10.2905	18.137	0.567376	7.67704	19.5209	0.393272	6.37486	15.8445	0.40234
CG1516-RD	132.488	38.0531	3.48167	128.645	44.742	2.87528	96.5261	35.8541	2.69219
CG15160-RA	6.6215	118.225	0.0560079	5.68682	113.747	0.0499953	4.10492	88.3103	0.0464829
CG15168-RA	2.92524	1.76642	1.65603	1.81809	1.58082	1.15009	1.55815	0.846478	1.84074
CG15209-RA	16.5009	1.65107	9.99409	13.6069	1.44532	9.41439	9.2911	0.604083	15.3805
CG15211-RB	5.67704	1.20176	4.72392	4.06824	2.64675	1.53707	3.90667	2.78437	1.40307
CG15220-RA	1.63716	1.4083	1.16251	1.06995	0.903331	1.18445	0.974175	0.845207	1.15259
CG1523-RA	6.61387	29.6944	0.222731	6.02452	34.2814	0.175738	7.23883	29.2219	0.24772
CG15236-RA	4.83534	2.0273	2.38511	3.817	4.50762	0.846789	4.58185	5.86189	0.781634
CG15239-RA	21.2168	2.03938	10.4035	12.8848	4.57988	2.81334	14.4397	5.0776	2.84381
CG15287-RA	1.28917	37.8635	0.034048	0.924731	54.6966	0.0169066	0.80843	43.0916	0.0187607
CG1529-RA	5.49487	51.1095	0.107512	4.86109	52.5467	0.0925098	5.1342	47.6045	0.107851
CG15309-RA	3.60441	17.3604	0.207623	1.025	30.3428	0.0337807	1.21987	29.6013	0.04121
CG15312-RA	2.70881	25.7426	0.105227	3.79368	41.2551	0.0919568	3.13211	32.9606	0.0950258
CG15317-RA	1.45608	12.0551	0.120785	0.754284	9.54819	0.0789975	0.844108	8.16651	0.103362
CG1532-RA	34.8374	10.343	3.3682	48.8441	13.4867	3.62165	48.3798	11.0105	4.39395
CG15321-RA	75.9811	38.8364	1.95644	80.1775	39.611	2.02412	65.6649	26.3817	2.48903
CG15356-RA	2.54955	68.9856	0.0369578	1.75534	57.0995	0.0307417	1.87519	49.1756	0.0381325
CG15385-RA	2.37175	7.50228	0.316137	2.47697	5.98004	0.414206	2.68904	5.98753	0.449107
CG15412-RB	8.35924	5.40191	1.54746	7.65181	5.71807	1.33818	8.72245	6.59161	1.32327
CG1542-RA	1.4648	15.7576	0.0929583	0.71676	7.41634	0.0966461	0.655324	8.52191	0.0768988
CG15435-RA	8.41093	25.5487	0.329212	6.33892	27.5515	0.230075	5.43318	22.1962	0.24478
CG15438-RA	0.975448	44.9726	0.0216898	0.830605	40.7673	0.0203743	1.02928	32.5519	0.0316197
CG15439-RA	9.08183	51.0545	0.177885	9.68529	58.1653	0.166513	8.03101	46.937	0.171102
CG1544-RA	59.486	24.3892	2.43903	68.3144	33.1521	2.06063	42.9336	21.4361	2.00287
CG15445-RD	52.7997	28.7107	1.83903	56.5466	37.985	1.48866	50.0915	29.5873	1.693
CG1550-RA	8.77311	26.5499	0.330438	4.39469	22.0412	0.199385	3.79329	22.5008	0.168584
CG15514-RA	1.08475	30.4107	0.03567	1.39664	29.2769	0.0477043	0.86895	24.0795	0.0360867
CG1553-RC	5.77217	68.5121	0.0842503	4.4564	51.4265	0.0866556	3.27618	41.7934	0.07839
CG15547-RA	4.64335	32.0672	0.1448	3.63002	35.7989	0.1014	3.85517	31.5304	0.122269
CG15561-RA	5.18004	5.57221	0.929622	2.23275	3.36942	0.662651	4.51953	4.65626	0.970634
CG15601-RA	8.63436	12.1826	0.708748	10.6217	10.2257	1.03873	7.40999	8.77566	0.84438
CG15609-RB	7.46213	155.609	0.0479542	8.84366	148.471	0.0595647	7.7144	121.959	0.0632541
CG15609-RD	2.81921	139.992	0.0201385	2.25926	134.488	0.0167989	2.24193	112.215	0.0199789
CG15611-RB	66.802	2.24591	29.7438	57.9243	3.00808	19.2562	42.9597	1.81606	23.6555
CG15626-RA	1.43819	16.0795	0.0894424	0.515575	13.848	0.037231	0.406021	14.9967	0.027074
CG15626-RB	1.43056	16.0795	0.0889676	0.754284	13.848	0.0544688	1.09161	14.9967	0.0727896
CG15630-RA	7.10062	8.16415	0.869731	4.0854	2.81839	1.44955	1.90365	1.69295	1.12445
CG15642-RA	1.2582	4.5039	0.279357	0.793083	4.074	0.194669	0.681973	1.87824	0.363092
CG15657-RA	2.46577	2.49472	0.988397	2.37054	4.46244	0.531222	2.30606	2.41887	0.95336
CG15658-RA	10.6657	1.77245	6.01752	12.5945	2.15896	5.83362	10.1352	2.23866	4.52735
CG15666-RD	2.32549	5.83913	0.398259	2.55457	4.25468	0.600413	2.59963	6.89745	0.376897
CG15673-RB	1.424	4.87409	0.292158	1.50306	3.92044	0.383389	1.21265	5.02048	0.24154
CG15684-RA	3.6223	2.61007	1.38782	2.73603	4.49858	0.608199	2.30606	2.23993	1.02952
CG15695-RA	9.75513	1.30503	7.47499	16.9473	2.80936	6.03246	19.5167	4.59915	4.24354
CG15701-RA	5.50469	1.66918	3.29783	5.64802	1.0298	5.4846	6.02301	1.26908	4.74597
CG15706-RA	1.57302	23.4242	0.0671536	0.930239	23.3511	0.0398371	0.902822	19.2317	0.0469446
CG15715-RA	2.0183	5.54805	0.363787	1.15729	5.2664	0.21975	1.09522	3.32753	0.329138
CG15717-RA	9.66324	11.8002	0.818905	4.78245	8.2203	0.581785	3.65375	6.95711	0.525183
CG1572-RA	86.9324	25.7908	3.37067	87.894	25.6546	3.42606	69.7105	19.5337	3.56873
CG15727-RA	1.39957	2.9561	0.473452	0.590621	2.77321	0.212973	0.438087	1.75387	0.249783
CG15735-RA	7.90632	23.7823	0.332446	6.54561	21.969	0.297948	6.13322	17.7278	0.345967
CG15738-RA	14.5866	6.13685	2.37688	9.89621	3.95659	2.5012	11.15	2.78563	4.00267
CG15739-RA	16.6471	21.0629	0.790354	23.6334	20.6682	1.14347	18.5961	15.4295	1.20523
CG15743-RA	6.97931	17.178	0.406294	5.50408	15.9528	0.345023	5.30131	13.9155	0.380965
CG15744-RA	1.74101	81.7931	0.0212855	1.62919	81.5617	0.019975	1.33188	70.0355	0.0190172
CG15745-RA	395.705	78.1334	5.06448	391.764	46.0517	8.50705	407.995	44.5676	9.15452
CG15747-RA	4.42758	32.0563	0.138119	3.21536	34.3265	0.0936699	3.41572	25.3448	0.13477
CG1575-RA	5.95652	27.7638	0.214543	2.13863	19.9907	0.106981	1.93752	17.1859	0.112739
CG15766-RA	36.923	2.50076	14.7647	17.657	0.903331	19.5466	16.5673	0.846478	19.5721
CG15770-RA	8.84161	9.23245	0.957667	5.22721	9.99083	0.523201	6.21677	7.62718	0.815082
CG15771-RA	2.83449	24.019	0.11801	1.80452	18.3828	0.0981635	1.43711	14.2176	0.10108
CG1578-RA	7.39471	113.728	0.065021	6.30035	116.069	0.0542811	4.18081	92.7267	0.0450875
CG15784-RA	13.0325	66.1985	0.19687	8.22845	51.9415	0.158418	11.1152	59.0389	0.18827
CG15814-RD	1.68014	22.8716	0.0734599	1.13142	19.4668	0.0581208	1.0347	17.2341	0.0600377
CG15816-RA	1.18423	28.3955	0.041705	0.969677	28.7981	0.0336715	1.2822	25.2801	0.0507195
CG15817-RC	14.6575	85.8598	0.170714	6.96642	88.1469	0.0790319	5.76107	74.0215	0.0778296
CG1582-RA	17.7989	45.4098	0.391962	15.7647	40.1529	0.392616	13.5893	36.91	0.368174
CG15822-RB	908.899	13.8637	65.5594	737.758	15.7721	46.7761	767.384	13.4358	57.1149
CG15864-RB	2.09009	3.22907	0.647272	1.46554	3.17069	0.462213	1.87339	2.83767	0.660185
CG15877-RA	4.5336	30.0163	0.151038	2.38348	23.2968	0.102309	1.779	20.8104	0.085486
CG15879-RA	5.82103	24.5226	0.237374	6.36606	38.0934	0.167117	4.49966	26.1469	0.172092
CG15880-RA	2.19066	2.48868	0.88025	2.23954	1.0027	2.23351	2.6213	1.99246	1.31561
CG15891-RA	1.04395	2.51888	0.414452	1.3837	3.36942	0.410664	0.77817	3.57246	0.217825
CG15896-RA	1.78072	15.9581	0.111587	1.276	13.9926	0.0911913	1.25374	13.0004	0.0964383
CG15909-RA	1.21849	7.4902	0.162678	1.03179	5.83551	0.176812	0.781782	5.26923	0.148367
CG15912-RA	1.27936	1.65711	0.772044	1.06253	1.9241	0.552221	0.723068	1.32873	0.54418
CG15914-RA	6.10444	5.28716	1.15458	4.90052	5.2122	0.940202	3.58103	3.26534	1.09668
CG15916-RA	1.38976	3.28402	0.423188	1.04472	4.02884	0.259311	0.74791	3.02168	0.247515
CG1597-RB	2.48432	34.6537	0.0716899	1.1327	36.6029	0.0309456	1.66699	29.0467	0.0573898
CG1598-RA	2.58162	30.7507	0.0839534	2.4333	31.0926	0.0782595	2.62852	25.2243	0.104206
CG1599-RA	3.38362	25.4883	0.132752	3.77397	29.1956	0.129265	3.59006	21.3079	0.168485
CG1600-RB	73.5744	11.9155	6.17466	97.6427	9.70176	10.0644	69.1369	6.04083	11.4449
CG1603-RA	3.00902	38.4112	0.0783372	1.37691	38.9154	0.0353822	1.6828	32.9542	0.0510646
CG1607-RB	271.645	1.54176	176.191	207.514	3.22488	64.3478	191.353	2.96204	64.6018
CG1620-RB	73.3488	74.5028	0.984511	47.6315	84.8227	0.561542	44.6009	68.7664	0.648586
CG1621-RA	7.44205	46.6121	0.159659	5.14897	46.4492	0.110852	5.23718	37.3757	0.140122
CG1622-RA	4.32264	52.0074	0.0831157	3.20243	49.4212	0.0647987	3.32631	37.3186	0.0891327
CG1635-RA	1.08148	6.24012	0.173311	0.855833	4.80571	0.178087	0.845915	5.55731	0.152217
CG1636-RA	10.172	18.2584	0.557116	5.04997	16.7025	0.302348	6.42181	12.6451	0.507849
CG1637-RB	9.34997	20.6927	0.451849	8.42836	24.7061	0.341146	6.72577	18.2735	0.368061
CG1638-RB	1.64261	1.76642	0.929915	1.53507	3.30619	0.464302	1.31246	1.87443	0.700188
CG1640-RA	1.78727	71.9236	0.0248495	0.849047	67.9214	0.0125004	0.84772	51.2759	0.0165325
CG1646-RH	50.594	49.1908	1.02852	79.7041	43.4321	1.83514	62.6479	34.6713	1.80691
CG1647-RA	8.35051	55.8743	0.149452	7.95518	54.5611	0.145803	5.7516	48.5094	0.118567
CG1648-RA	11.8125	2.40957	4.9023	19.8018	0.876224	22.599	12.8206	0.846478	15.1459
CG1657-RA	9.42177	72.5244	0.129912	8.04635	79.9989	0.100581	8.72064	68.1078	0.128042
CG1663-RA	11.8282	21.9434	0.539032	9.76352	20.7404	0.470748	9.11358	16.5729	0.549907
CG1665-RA	20.151	14.981	1.3451	17.2983	15.9709	1.08312	14.6872	13.6185	1.07847
CG1667-RA	13.1428	48.7488	0.269604	34.6566	74.4524	0.465486	29.141	55.4893	0.525165
CG16700-RA	57.6654	2.4766	23.2841	16.5362	8.53646	1.93713	7.09114	2.96838	2.38889
CG16708-RA	47.9907	59.7591	0.80307	67.0203	108.707	0.616523	70.4879	92.6604	0.760712
CG1671-RA	3.11178	37.7976	0.0823275	1.3782	23.1163	0.0596202	1.56176	22.1404	0.0705388
CG16710-RA	4.33725	8.94682	0.484781	2.55328	4.33598	0.588861	2.58923	3.93288	0.658355
CG16711-RB	1.71112	73.0704	0.0234174	1.19545	74.877	0.0159655	1.99804	65.3907	0.0305554
CG16718-RB	374.764	34.8711	10.7471	388.372	43.3328	8.96253	355.472	40.1512	8.85333
CG16721-RA	11.2121	19.837	0.56521	17.9841	27.0096	0.665844	11.1076	23.4133	0.474413
CG1673-RA	108.279	185.665	0.583196	88.704	48.4275	1.83168	72.3341	33.5964	2.15303
CG16734-RD	11.3362	18.4468	0.614534	5.74278	15.6005	0.368115	5.73442	10.2834	0.557638
CG16736-RA	6.37737	3.64817	1.7481	5.82461	2.14993	2.70922	4.13698	3.13971	1.31763
CG16742-RA	3.89742	31.005	0.125703	3.68048	36.901	0.0997393	3.84615	30.0696	0.127908
CG16753-RA	5.32797	3.55095	1.50044	2.64063	1.68019	1.57163	1.93752	1.93535	1.00112
CG16756-RA	3.75604	2.02126	1.85827	3.37839	2.02346	1.66961	3.18043	1.51274	2.10242
CG16758-RD	1.2462	19.6359	0.0634652	2.3042	38.3734	0.0600468	2.07076	30.6356	0.0675932
CG16758-RE	2.49566	19.6359	0.127097	4.30694	38.3734	0.112238	5.32391	30.6356	0.173782
CG1677-RA	14.772	113.963	0.12962	13.3412	103.468	0.128941	12.975	96.7409	0.134122
CG16777-RA	1.63389	4.01837	0.406604	1.25205	3.67654	0.340552	1.43711	3.51536	0.408808
CG16787-RA	7.62466	9.04463	0.843004	4.59715	7.07307	0.649951	4.5841	5.62711	0.814646
CG16789-RA	1.10591	2.70729	0.408493	1.10747	3.68558	0.300489	1.05774	3.14351	0.336482
CG16790-RA	1.28917	13.269	0.0971573	0.666304	12.6105	0.0528373	0.500413	10.1615	0.0492457
CG16791-RA	153.297	250.962	0.610837	236.633	359.986	0.657341	203.027	274.093	0.740724
CG1681-RA	33.1047	43.7213	0.757176	45.4265	54.0282	0.840793	33.7968	39.6893	0.851536
CG16812-RA	11.1475	54.2901	0.205332	10.8432	58.048	0.186798	9.41752	44.5866	0.211219
CG16817-RA	57.3392	21.6396	2.64973	43.3733	20.2346	2.14352	39.039	15.064	2.59154
CG16833-RG	52.1131	103.559	0.503221	41.2525	87.9481	0.469054	30.3012	72.2323	0.419497
CG16838-RD	1.78399	72.4815	0.024613	0.817672	60.1347	0.0135974	0.568156	45.4813	0.0124921
CG16863-RB	2.65777	19.8671	0.133777	1.5215	21.1831	0.0718261	1.00263	16.63	0.0602904
CG16865-RA	3.63212	4.61321	0.787331	2.4899	5.7	0.436825	1.40143	4.72098	0.296852
CG16868-RA	3.41569	96.5301	0.0353848	2.61181	94.6057	0.0276073	2.68001	77.3075	0.0346669
CG16890-RA	14.9192	13.33	1.11923	10.0223	14.9862	0.668772	8.74412	11.5576	0.756572
CG16892-RA	1.60291	21.8945	0.0732104	0.955468	20.9031	0.0457095	0.71765	15.795	0.0454353
CG16896-RA	31.8504	59.5587	0.534775	29.055	55.6542	0.522063	27.3768	47.4053	0.577506
CG16903-RA	2.9715	29.8769	0.0994583	3.79433	35.6454	0.106446	3.52231	25.2217	0.139654
CG16908-RA	9.10472	28.5229	0.319207	3.81021	24.2183	0.157328	3.91433	16.2087	0.241496
CG16912-RA	6.65794	23.2786	0.286011	4.05507	17.7595	0.228333	3.30371	16.1528	0.204528
CG16935-RA	3.06989	16.1459	0.190134	2.1189	18.979	0.111645	2.24915	15.908	0.141385
CG16936-RA	603.186	26.0161	23.1851	591.696	25.5552	23.1536	534.806	18.0324	29.6581
CG16940-RC	3.96701	59.8498	0.0662829	3.58507	62.4833	0.0573765	2.95596	52.8725	0.0559074
CG16941-RA	19.8327	54.3445	0.364944	10.1847	47.9126	0.212569	8.53908	42.7097	0.199933
CG16953-RB	8.57131	62.6844	0.136737	8.48752	71.9141	0.118023	8.17552	55.2799	0.147893
CG16971-RC	1154.59	115.647	9.98378	1674.61	126.927	13.1934	1534.48	99.8294	15.371
CG16972-RA	6.83467	128.963	0.0529973	5.61601	135.644	0.0414025	4.95581	112.501	0.044051
CG16974-RA	18.3954	134.189	0.137085	20.8185	156.123	0.133348	18.7483	126.863	0.147784
CG16979-RA	5.14798	33.7799	0.152398	3.40912	34.1097	0.0999456	3.43695	30.4186	0.112988
CG16984-RA	3.23243	22.4102	0.144239	4.19733	32.2579	0.130118	4.16861	26.4312	0.157716
CG16989-RA	19.5741	56.6938	0.345261	19.0157	57.0181	0.333503	18.5713	53.7761	0.345345
CG17019-RA	10.6636	64.1054	0.166345	6.32662	65.5095	0.0965756	4.61753	56.0629	0.0823634
CG1702-RA	166.189	15.4967	10.7242	159.561	18.5093	8.62061	177.926	16.0221	11.105
CG17025-RA	290.959	237.798	1.22355	464.685	239.418	1.94089	406.236	175.993	2.30826
CG1703-RA	5.23176	54.7878	0.0954912	4.61008	45.3923	0.101561	3.68626	45.8608	0.0803793
CG17036-RA	8.19387	7.60555	1.07735	7.5984	5.18511	1.46543	7.17289	4.47351	1.60341
CG17065-RA	4.67389	20.2313	0.231023	4.40211	24.6067	0.178899	3.21971	19.7913	0.162683
CG1707-RA	27.8158	12.6011	2.20742	23.898	14.8598	1.60823	21.9089	8.77952	2.49545
CG17078-RB	18.3101	49.7796	0.367822	20.0252	45.7898	0.43733	15.735	37.6231	0.418227
CG17082-RB	5.74446	164.957	0.0348241	6.82567	177.487	0.0384574	6.66028	131.831	0.0505215
CG17082-RE	9.43264	164.957	0.0571826	9.77476	177.487	0.0550733	10.4464	131.831	0.0792408
CG17118-RA	1.91446	3.55699	0.538224	2.57237	3.95659	0.650149	2.26316	4.17401	0.542202
CG17119-RA	59.0209	77.2325	0.764198	52.8173	95.8252	0.551184	50.7363	84.0347	0.603754
CG17124-RA	782.956	9.97945	78.4568	1304.38	35.9346	36.2989	1201.1	32.7423	36.6833
CG17129-RA	1.17987	4.6434	0.254096	1.8679	5.89874	0.316662	1.83952	5.2045	0.353447
CG17153-RA	46.1263	14.2098	3.24609	48.1992	14.1371	3.40941	34.4283	12.5208	2.7497
CG17162-RB	1.49361	36.0675	0.0414114	1.00656	39.1775	0.0256925	0.783588	29.1559	0.0268758
CG17162-RC	16.9703	45.0572	0.376639	15.59	49.0237	0.31801	13.3843	36.2335	0.369389
CG17173-RA	1.45608	8.89246	0.163743	1.96203	15.6547	0.125332	2.28302	12.1032	0.188629
CG17180-RA	30.7281	30.86	0.995727	36.6086	34.8595	1.05018	31.9388	27.6431	1.1554
CG17181-RA	111.984	5.18994	21.5771	417.75	66.3678	6.29447	539.117	77.2554	6.97838
CG17184-RA	25.8804	34.3621	0.753168	31.4351	40.8847	0.768872	26.0414	37.0242	0.703361
CG17186-RA	15.5222	17.0627	0.909721	17.5873	20.0087	0.87898	14.3273	14.819	0.966815
CG17193-RB	5.00442	5.09875	0.9815	4.95712	5.49224	0.902569	5.21053	6.35556	0.819838
CG17202-RA	10.4635	5.68151	1.84168	6.36965	5.86261	1.08649	4.78552	5.0814	0.941772
CG17209-RC	2.30106	46.8785	0.0490856	1.04408	39.1955	0.0266379	1.06135	30.7917	0.0344685
CG17218-RB	3.50275	23.5275	0.148879	3.13904	29.9274	0.104889	2.30425	23.4145	0.0984111
CG17224-RA	102.28	24.5957	4.15846	98.4817	33.3238	2.9553	97.5311	26.4946	3.68117
CG17230-RA	5.44055	78.8007	0.0690418	4.82611	101.354	0.0476166	4.68527	77.1282	0.0607465
CG17233-RD	2.54629	89.2833	0.0285192	2.1645	104.57	0.0206991	1.90545	80.0217	0.0238117
CG17255-RA	11.4841	206.533	0.0556043	11.0438	212.599	0.0519466	11.2629	193.753	0.0581302
CG17258-RB	5.13161	13.7056	0.374417	2.15706	6.07038	0.355343	2.1263	7.37717	0.288227
CG17259-RA	19.0191	8.83812	2.15194	15.94	4.95024	3.22005	16.463	3.99253	4.12346
CG17260-RA	7.38926	9.23245	0.800356	4.39046	7.84089	0.559943	4.1957	7.92034	0.529737
CG17264-RA	1.54095	42.5388	0.0362245	1.41572	50.3154	0.0281368	1.088	42.2122	0.0257744
CG17270-RA	14.7523	1.4385	10.2554	10.8952	1.21949	8.93419	17.4698	1.63077	10.7126
CG17271-RB	8.0357	21.2573	0.37802	4.1369	18.5093	0.223504	3.6578	12.5868	0.290607
CG17272-RA	36.9072	4.60113	8.02134	28.4487	3.38748	8.39818	21.5832	3.62703	5.95066
CG17273-RA	329.7	145.452	2.26672	373.555	108.445	3.44465	326.139	99.3401	3.28305
CG17278-RA	4.72603	7.6418	0.618445	0.540165	1.5989	0.337835	0.473764	2.23866	0.211628
CG17282-RA	4.01545	17.1538	0.234084	3.817	18.0937	0.210957	3.60948	13.6096	0.265216
CG17292-RB	226.27	4.1639	54.3408	92.7374	2.58352	35.8958	54.3001	2.71837	19.9752
CG17293-RA	6.43781	16.7535	0.384268	4.63108	20.3701	0.227347	5.83242	17.908	0.325688
CG17294-RA	4.14919	4.72251	0.878598	3.5482	5.41998	0.654651	2.56981	3.2057	0.801636
CG17322-RD	17.3503	20.0677	0.864588	12.0258	19.6293	0.612646	10.6158	9.52064	1.11503
CG17323-RA	49.6797	5.21409	9.52796	62.6598	5.98004	10.4781	49.4542	5.6233	8.79452
CG17327-RA	14.71	2.70729	5.43348	8.75926	2.47512	3.53892	8.84168	2.96204	2.985
CG17328-RA	1.98623	20.6988	0.0959592	1.48949	18.1659	0.0819933	0.785395	15.3673	0.0511082
CG17337-RA	55.8303	65.3192	0.85473	62.5669	70.8119	0.883564	46.2024	54.2748	0.851268
CG17352-RE	11.1931	10.1975	1.09763	10.9846	9.6295	1.14073	13.2081	10.4611	1.2626
CG17359-RA	12.0784	11.5756	1.04344	7.11164	8.02158	0.886564	6.69957	8.58154	0.780695
CG17361-RA	4.86632	9.77898	0.49763	3.36417	10.027	0.335513	3.52593	8.94955	0.393978
CG1737-RA	12.9337	89.6118	0.14433	10.7836	71.4534	0.150919	9.13164	62.7916	0.145428
CG17370-RC	1.73992	87.3846	0.019911	1.1327	135.355	0.00836836	1.46014	101.095	0.0144432
CG17370-RD	8.32718	87.3846	0.0952933	5.72307	135.355	0.0422819	4.32035	101.095	0.0427355
CG17385-RA	7.67637	12.2369	0.627313	6.70057	12.9357	0.51799	5.56189	10.7072	0.519451
CG17386-RA	1.84268	0.946918	1.94597	2.01991	1.33692	1.51086	1.96056	1.33127	1.4727
CG17446-RA	7.69207	24.4562	0.314525	7.69611	26.7024	0.288218	6.45705	24.3715	0.264943
CG17454-RA	4.1889	27.1448	0.154317	4.38981	28.6445	0.153251	3.65419	19.3649	0.188701
CG1746-RA	554.236	22.6288	24.4924	659.203	21.3728	30.8431	640.262	17.0019	37.6583
CG1746-RB	15.3222	22.6288	0.677109	12.4917	21.3728	0.584467	13.7898	17.0019	0.811076
CG17470-RA	2.74416	7.83019	0.350459	1.8857	7.5157	0.250902	2.10146	6.47739	0.32443
CG17471-RA	3.83546	72.6392	0.0528015	2.72118	81.3358	0.0334561	2.72653	60.7776	0.0448607
CG17486-RB	2.74852	40.4385	0.067968	3.46637	47.5423	0.0729113	2.77621	31.7651	0.0873982
CG17490-RB	3.72615	83.8693	0.044428	2.94337	82.772	0.0355599	2.96861	67.1509	0.044208
CG17493-RA	5.07838	21.5122	0.23607	5.88122	25.5281	0.230382	4.41972	21.4741	0.205816
CG17494-RA	4.4939	69.7561	0.064423	5.27088	80.577	0.0654142	3.86059	64.8539	0.0595275
CG17494-RB	4.00891	69.7561	0.0574703	6.02963	80.577	0.0748307	5.3528	64.8539	0.0825364
CG17508-RA	26.3936	65.7619	0.40135	29.7508	76.3855	0.389482	24.9719	53.8611	0.463635
CG17514-RA	8.87522	550.909	0.0161102	7.51975	490.471	0.0153317	7.71079	355.982	0.0216606
CG17528-RA	2.20048	86.7947	0.0253527	0.918583	89.791	0.0102302	0.71765	67.9745	0.0105576
CG1753-RA	78.1488	20.1763	3.87329	50.5388	18.8344	2.68333	48.7059	14.6464	3.32544
CG17544-RB	2.43588	16.2553	0.149852	3.5181	18.9428	0.185722	4.23816	18.1415	0.233616
CG17544-RC	496.173	55.9708	8.86484	549.562	67.9937	8.08256	495.503	55.5312	8.92297
CG17549-RA	1.91555	5.19597	0.36866	2.78521	10.6502	0.261516	2.58743	9.37088	0.276113
CG17549-RD	2.76859	5.19597	0.532835	3.32665	10.6502	0.312354	3.96943	9.37088	0.423592
CG17565-RA	2.01394	16.0554	0.125437	1.30187	20.2797	0.0641956	1.25735	15.1896	0.0827768
CG17568-RA	19.5226	15.7334	1.24084	15.0923	19.2229	0.785123	11.6662	16.6897	0.699004
CG17574-RA	3.41242	14.647	0.232977	2.74154	12.8905	0.212678	2.28844	12.3405	0.185441
CG17593-RA	2.50003	34.6773	0.0720942	1.42674	36.5035	0.0390849	1.26097	30.5417	0.0412867
CG17598-RA	21.8052	31.5273	0.691628	19.4918	29.7015	0.656258	18.2524	23.7762	0.767675
CG17618-RB	9.19441	49.8225	0.184543	8.8229	56.702	0.155601	7.8675	40.5789	0.193882
CG1764-RA	17.058	28.4679	0.599198	10.9195	28.1117	0.388435	12.808	24.9755	0.51282
CG17646-RA	113.041	326.493	0.346228	156.456	209.401	0.74716	159.644	204.118	0.782117
CG17660-RA	9.98551	43.1271	0.231537	6.90008	48.301	0.142856	8.36474	41.4393	0.201855
CG17665-RB	9.89297	120.537	0.0820738	13.631	127.388	0.107004	10.5168	91.0426	0.115516
CG17680-RA	2.16513	4.48578	0.482666	2.42228	3.02615	0.800449	2.69944	2.96077	0.911736
CG17683-RB	1.43382	42.2049	0.033973	1.25269	40.7492	0.0307416	1.04012	33.5113	0.0310377
CG17683-RC	8.20871	42.2049	0.194496	6.81273	40.7492	0.167187	6.07226	33.5113	0.1812
CG17689-RA	3.48202	119.639	0.0291043	2.18908	123.413	0.0177378	3.20571	101.088	0.0317122
CG17698-RB	2.65013	82.1385	0.0322641	1.67414	74.0097	0.0226205	0.936695	49.9016	0.0187709
CG17712-RA	8.24734	12.328	0.66899	5.42967	14.6791	0.369891	5.6861	12.5208	0.454134
CG17726-RA	3.18945	14.7987	0.215523	1.21389	13.1344	0.092421	2.00165	12.5842	0.159061
CG17734-RB	37.3229	17.4878	2.13422	45.6716	19.9636	2.28774	47.3518	13.9777	3.38768
CG17746-RB	3.24116	40.0496	0.0809285	2.86768	36.8378	0.0778461	3.02913	33.0291	0.0917108
CG17754-RD	7.19944	114.839	0.0626916	6.91005	189.826	0.036402	5.66262	158.549	0.0357153
CG17764-RA	4.69832	3.19283	1.47152	3.88103	3.14358	1.23459	4.18486	2.72345	1.5366
CG17765-RA	6.69111	28.5893	0.234042	7.41502	28.491	0.260259	6.68151	21.2432	0.314525
CG17802-RA	1.91227	14.987	0.127595	1.05023	13.9293	0.0753973	0.66616	11.1248	0.0598808
CG17803-RA	3.86207	8.30365	0.465105	2.66162	7.28986	0.365113	3.89446	6.834	0.569866
CG17806-RA	1.36095	13.3601	0.101867	1.05023	11.68	0.0899168	0.783588	9.85948	0.0794755
CG17807-RA	10.4668	18.5923	0.562965	8.12626	16.0702	0.505673	7.91402	13.5436	0.584336
CG17816-RF	114.029	24.2304	4.70606	154.653	30.4513	5.07871	126.438	24.0821	5.25028
CG17829-RA	1.00861	33.6579	0.0299665	1.025	28.3646	0.0361368	1.06315	25.2915	0.0420359
CG17834-RC	54.0275	23.6911	2.2805	43.9872	21.9148	2.0072	30.4335	16.3305	1.8636
CG17834-RD	11.657	15.2782	0.762982	7.87167	13.4777	0.584053	5.78547	11.9129	0.485648
CG17838-RE	4.94246	370.752	0.0133309	4.26304	447.527	0.00952576	4.43597	328.531	0.0135024
CG17838-RF	44.9239	580.61	0.0773738	50.7071	666.224	0.0761111	51.0151	500.672	0.101893
CG17838-RG	4.87287	353.233	0.013795	4.94123	426.353	0.0115895	6.36944	313.769	0.0202998
CG17839-RB	13.8796	1.31107	10.5865	10.8577	0.677497	16.0261	14.7171	1.33	11.0655
CG17840-RA	2.99593	38.587	0.0776411	1.50857	39.4303	0.0382592	1.65976	33.5279	0.0495039
CG17841-RA	17.8484	127.706	0.139762	15.7463	126.087	0.124885	18.3653	95.2662	0.192779
CG1785-RA	2.02267	37.4637	0.0539902	1.60461	24.5073	0.0654746	1.44072	21.6594	0.0665168
CG17883-RA	18.3906	44.4629	0.413616	14.0276	45.4556	0.3086	14.3769	33.3844	0.430647
CG1789-RA	3.59896	6.27635	0.573416	1.94973	5.16704	0.37734	1.3391	6.17408	0.216891
CG17896-RA	1.88674	32.6083	0.0578609	1.70616	31.7611	0.0537185	2.0834	27.883	0.0747194
CG17896-RB	281.733	32.6083	8.6399	235.905	31.7611	7.42751	174.134	27.883	6.24515
CG17904-RA	22.5543	25.9793	0.868168	13.02	26.034	0.500116	11.8934	22.9868	0.517401
CG17912-RA	8.57894	51.0061	0.168194	9.06199	53.7752	0.168516	7.99396	43.1957	0.185064
CG17922-RA	4.05014	3.96945	1.02033	6.62512	10.7677	0.615277	5.92276	8.21984	0.720545
CG17931-RA	2.8611	25.5607	0.111933	2.78098	28.3916	0.0979505	1.71306	21.0578	0.08135
CG17991-RA	1.6317	1.43246	1.13909	1.3093	1.24659	1.0503	0.812042	1.32873	0.611142
CG18005-RA	6.43715	25.3784	0.253647	6.61451	28.7981	0.229685	6.58712	30.3679	0.216911
CG18011-RA	14.3653	59.1758	0.242756	13.263	66.1418	0.200523	9.60945	49.5894	0.193781
CG18048-RA	9.51032	14.0274	0.677979	6.65267	14.8688	0.447425	7.01437	12.6984	0.552381
CG18081-RA	24.7673	15.3874	1.60958	22.6722	12.3485	1.83603	20.4524	10.5232	1.94355
CG1812-RA	5.28826	17.3477	0.304839	4.88823	16.9013	0.289222	4.2097	12.7606	0.329898
CG18131-RA	1.42837	1.66315	0.858837	0.82382	0.803967	1.02469	1.03109	1.81225	0.568953
CG18135-RA	39.1579	68.4946	0.571694	35.4603	44.6606	0.793997	26.3531	34.665	0.760222
CG18135-RC	3.75931	53.9139	0.0697281	1.57323	39.367	0.0399631	1.85714	29.5836	0.0627759
CG18135-RD	2.89972	53.9139	0.0537842	0.893992	39.367	0.0227092	1.05954	29.5836	0.0358152
CG1814-RB	78.2911	34.5994	2.26279	57.8635	34.2362	1.69013	47.1969	27.0505	1.74477
CG1815-RB	8.54032	147.252	0.0579978	6.57467	158.426	0.0414999	4.11892	124.648	0.0330445
CG18171-RA	2.84911	95.1222	0.0299521	4.88655	111.769	0.0437203	6.32068	92.4134	0.0683958
CG18177-RB	2.8899	21.2755	0.135832	2.69236	23.4504	0.114811	2.69807	19.1086	0.141197
CG18178-RA	1.24947	18.2831	0.0683402	0.314391	12.0866	0.0260116	0.598416	11.8507	0.0504963
CG18190-RB	2.22382	2.73145	0.814154	5.56236	5.76325	0.965143	5.43182	5.44055	0.998395
CG18213-RA	2.37065	44.0619	0.0538027	0.917945	35.3835	0.0259428	0.966955	30.43	0.0317764
CG1824-RA	4.59448	33.4459	0.13737	5.15768	38.8342	0.132813	3.89446	33.0253	0.117924
CG1826-RA	9.02858	59.6553	0.151346	9.75802	62.9079	0.155116	8.37695	51.3673	0.163079
CG18262-RA	3.44079	6.35546	0.541391	1.58425	5.16704	0.306607	1.85035	4.83393	0.382784
CG1827-RC	11.7116	11.3322	1.03348	6.90558	8.15708	0.846576	8.07029	7.92162	1.01877
CG18273-RA	5.8625	56.5174	0.103729	2.67265	34.7963	0.0768084	2.67279	32.4276	0.0824233
CG18292-RA	16.8175	21.3666	0.787091	13.8884	19.3132	0.719114	16.0019	15.847	1.00977
CG18317-RA	54.0365	62.4598	0.865141	35.5231	59.8817	0.593221	34.7805	39.2705	0.885666
CG1832-RB	3.08996	133.929	0.0230717	2.62283	153.34	0.0171046	1.90907	116.755	0.016351
CG18324-RA	1.99824	1.42038	1.40683	0.824458	1.5989	0.515641	0.901016	1.03049	0.874355
CG18356-RA	1.21849	20.8932	0.0583199	2.18653	27.2354	0.0802826	2.34715	27.1482	0.086457
CG18369-RA	2.40381	4.94113	0.486491	2.09431	3.94755	0.530535	2.43793	4.04964	0.602012
CG1837-RA	158.1	24.4013	6.47916	115.054	23.4323	4.91005	104.302	18.3954	5.66999
CG18410-RA	4.46073	3.90906	1.14113	4.11064	4.01077	1.0249	2.67279	3.02676	0.883053
CG18432-RA	18.6975	18.0754	1.03442	9.47372	14.8869	0.636382	12.7185	14.9472	0.850896
CG18445-RA	32.1897	263.297	0.122256	43.3898	222.319	0.19517	31.5102	177.236	0.177787
CG18446-RA	21.3199	5.45082	3.91133	15.9934	2.8455	5.62062	12.4562	3.14351	3.9625
CG1845-RA	10.2281	106.704	0.0958543	6.95181	106.629	0.0651962	7.35445	85.6441	0.0858722
CG1847-RB	11.4721	12.3583	0.928292	7.09088	13.0983	0.541361	6.87571	11.3126	0.607792
CG18473-RA	4.12301	12.3456	0.333966	6.44174	30.2524	0.212933	5.48287	27.4692	0.1996
CG18476-RA	0.976534	45.6828	0.0213764	0.566032	53.0797	0.0106638	0.683779	43.3036	0.0157903
CG18490-RB	30.8712	78.8672	0.391433	26.641	86.7558	0.307081	17.547	73.1879	0.239753
CG18508-RA	33.84	1.06226	31.8565	30.6778	2.01442	15.2291	21.0539	1.995	10.5534
CG18528-RA	6.21375	8.24326	0.753798	6.96897	12.7279	0.547533	6.63002	9.07775	0.730359
CG18530-RA	2.07808	1.77245	1.17243	2.31458	1.45436	1.59148	1.90726	1.81478	1.05096
CG18547-RA	7.53543	22.1976	0.339469	20.4359	31.5713	0.647293	13.7989	28.2079	0.489185
CG18549-RA	98.6158	38.2161	2.58047	107.093	38.7709	2.7622	99.9757	30.2435	3.3057
CG18568-RA	8.22812	6.15497	1.33683	11.0593	8.45517	1.30799	14.1498	8.65383	1.63509
CG18596-RA	16.9283	47.2728	0.358099	10.9053	52.3931	0.208144	12.0401	49.2606	0.244417
CG18600-RA	1.604	34.6658	0.0462702	0.641715	20.623	0.0311164	0.434475	17.9016	0.0242701
CG18604-RA	1.60072	36.2009	0.0442178	2.04642	52.5738	0.0389246	2.58562	38.5611	0.0670526
CG18616-RA	7.07007	24.7781	0.285335	4.36459	24.9951	0.174618	6.17568	22.0731	0.279783
CG18659-RA	43.4425	108.124	0.401785	39.0754	125.626	0.311046	38.068	102.005	0.373198
CG18659-RB	1.91664	69.671	0.0275098	1.72396	85.7892	0.0200953	1.56898	68.5481	0.0228887
CG18675-RA	2.46359	6.95573	0.354181	2.54163	5.41094	0.46972	2.41128	7.26295	0.331997
CG1868-RA	3.93494	29.1902	0.134804	2.89291	23.7485	0.121814	2.59104	22.2064	0.11668
CG18766-RB	4.11494	57.7083	0.0713058	3.71185	60.3334	0.0615223	4.21151	47.9586	0.0878156
CG18769-RC	224.659	53.6645	4.18635	238.159	65.7443	3.6225	180.307	53.6961	3.35792
CG18788-RB	14.482	112.281	0.128979	17.6852	128.951	0.137148	18.5347	111.462	0.166287
CG18811-RA	8.75241	154.482	0.0566567	9.25409	155.048	0.0596855	8.32682	130.257	0.0639261
CG18812-RA	39.0942	31.3939	1.24528	38.9691	45.7266	0.852222	35.0737	33.3312	1.05228
CG18812-RC	987.354	126.48	7.8064	832.571	157.857	5.27422	1025.55	118.868	8.62762
CG18815-RC	17.6119	29.2083	0.602975	13.3289	33.4593	0.398362	9.92605	22.8676	0.434067
CG1882-RB	2.11561	25.4636	0.0830839	1.24591	16.4226	0.0758658	1.86436	15.6148	0.119397
CG1882-RD	5.85376	25.4636	0.229888	3.10088	16.4226	0.188818	3.75898	15.6148	0.240732
CG1885-RA	1.89003	4.47975	0.421905	1.23785	3.17069	0.390403	1.16116	2.78563	0.416837
CG18854-RC	33.2978	107.257	0.310449	37.2974	119.556	0.311966	24.9719	99.765	0.250307
CG18870-RA	3.2069	29.0996	0.110204	2.06358	33.2877	0.0619923	2.25818	31.1496	0.0724945
CG1888-RA	2.02376	7.55723	0.267791	2.4087	7.20857	0.334145	2.11547	6.83146	0.309665
CG1894-RA	3.48529	11.017	0.316356	3.24355	9.4669	0.34262	3.47985	9.61203	0.362031
CG1896-RA	24.0837	12.5708	1.91585	26.4098	11.0116	2.39837	25.6732	8.33916	3.07863
CG1902-RA	83.4711	91.2005	0.915249	53.0594	88.8153	0.597413	55.5295	69.5571	0.79833
CG1907-RA	28.2951	12.6197	2.24213	30.4434	16.3954	1.85683	33.66	13.4281	2.50668
CG1908-RA	9.85569	53.574	0.183964	5.69848	58.5718	0.0972903	5.50093	48.5221	0.11337
CG1909-RA	1.13798	9.26263	0.122857	2.33302	20.0087	0.1166	2.75137	19.2278	0.143093
CG1910-RA	14.4414	72.7557	0.198492	12.8871	60.8212	0.211885	10.7002	48.3748	0.221193
CG1910-RC	2.92524	72.7557	0.0402064	1.84268	60.8212	0.0302966	1.46917	48.3748	0.0303705
CG1910-RD	3.8708	72.7557	0.0532028	2.26412	60.8212	0.0372259	2.55717	48.3748	0.0528615
CG1927-RA	4404.6	106.474	41.368	5938.44	126.611	46.9032	5960.83	95.1632	62.638
CG1943-RA	26.0425	82.862	0.314288	19.988	86.2499	0.231744	19.7455	67.142	0.294086
CG1943-RB	8.48644	42.5388	0.199498	7.90049	41.9416	0.188369	9.22061	33.2106	0.277641
CG1951-RA	30.4297	47.0053	0.647367	27.5142	52.9803	0.519329	25.4633	42.5307	0.598703
CG1962-RB	6.24472	66.9462	0.0932798	7.0279	71.5076	0.0982818	7.17152	66.4136	0.107983
CG1965-RA	7.67746	64.0867	0.119798	7.35609	69.728	0.105497	6.10252	52.2785	0.116731
CG1968-RB	14.4979	31.5212	0.459942	12.3918	32.276	0.383934	11.9828	27.4032	0.437278
CG1970-RA	9.96213	85.0952	0.11707	8.66873	79.4208	0.109149	7.8964	61.7395	0.127899
CG1972-RA	2.90408	29.4457	0.0986251	1.5092	27.8407	0.0542085	1.25013	24.7293	0.0505526
CG1983-RA	1.66705	7.19308	0.231757	0.905651	8.3287	0.108739	0.772753	4.59915	0.168021
CG1998-RB	7.9085	37.7131	0.209702	7.47608	52.1673	0.14331	7.74061	40.4634	0.191299
CG2003-RA	16.6282	1.65107	10.0711	12.8146	3.59525	3.56431	9.11856	1.69422	5.38215
CG2003-RB	54.333	0.95296	57.015	33.9802	2.55641	13.2921	24.7538	1.27035	19.4857
CG2004-RA	10.5113	16.4074	0.640644	14.5212	10.4515	1.38938	8.96272	9.73515	0.920656
CG2017-RA	22.236	109.032	0.203941	14.9212	82.4469	0.18098	13.7907	72.2399	0.190901
CG2017-RC	96.929	109.032	0.888998	91.7922	82.4469	1.11335	75.0486	72.2399	1.03888
CG2025-RA	7.42569	56.0934	0.132381	5.03153	55.7445	0.0902607	5.66306	50.3762	0.112415
CG2034-RA	2.86001	27.7946	0.102898	1.97497	27.416	0.0720368	1.46737	21.2355	0.0690996
CG2046-RA	2.93615	11.5816	0.253518	2.0568	9.26817	0.22192	1.50485	7.38478	0.203777
CG2051-RA	60.247	43.795	1.37566	46.4388	48.6805	0.953952	27.5566	35.1447	0.784091
CG2052-RB	41.5602	490.152	0.0847903	32.8588	520.309	0.0631524	24.9181	371.414	0.0670898
CG2059-RA	23.8474	12.8927	1.84969	14.7669	8.20223	1.80035	11.7294	7.499	1.56413
CG2061-RA	48.6823	35.8186	1.35913	37.0825	39.4303	0.940454	37.1033	30.8552	1.2025
CG2061-RB	6.64595	35.8186	0.185544	5.69041	39.4303	0.144316	6.80435	30.8552	0.220525
CG2064-RA	21.4984	21.5363	0.998238	19.8372	19.9275	0.995471	15.0847	19.12	0.788948
CG2065-RA	6.1099	3.30213	1.85029	3.3114	1.65309	2.00316	3.76396	1.81986	2.06826
CG2076-RA	1.74646	16.4497	0.10617	1.14499	14.0107	0.0817232	1.30704	12.3405	0.105914
CG2083-RB	8.50826	485.623	0.0175203	8.48264	541.067	0.0156776	9.07473	408.887	0.0221938
CG2091-RA	6.80914	20.802	0.327331	5.05061	23.604	0.213973	4.28287	16.9295	0.252982
CG2107-RA	2.09009	17.8158	0.117317	0.918583	16.8651	0.0544664	1.02928	15.2417	0.0675307
CG2116-RA	34.0391	25.8525	1.31667	41.3165	26.1062	1.58263	33.8027	20.4563	1.65243
CG2118-RA	1.56974	35.2546	0.044526	1.22619	30.2886	0.0404835	1.08619	22.7445	0.0477561
CG2129-RA	2.44244	4.72856	0.516529	1.26986	5.63678	0.225281	1.25374	3.69049	0.339722
CG2135-RA	40.6838	33.002	1.23276	23.3053	28.1026	0.829292	19.3246	22.2622	0.868046
CG2137-RA	1.24947	40.8135	0.0306141	0.798592	39.611	0.0201609	0.970565	38.424	0.0252594
CG2144-RA	17.426	40.1166	0.434384	9.3796	40.0808	0.234017	9.61666	31.1598	0.308624
CG2147-RA	1.98078	6.47081	0.30611	1.62241	7.00081	0.231747	1.34813	6.41013	0.210313
CG2158-RA	7.08971	32.0799	0.221002	5.1916	28.4911	0.182219	5.22317	21.7724	0.239899
CG2162-RA	22.4695	61.191	0.367203	17.8015	73.5672	0.241977	15.4424	54.2659	0.284569
CG2162-RB	1.91664	61.191	0.0313222	1.71781	73.5672	0.0233502	1.70403	54.2659	0.0314015
CG2177-RA	34.2112	108.852	0.314291	28.3912	107.261	0.264693	25.1638	84.568	0.297557
CG2182-RA	83.1746	64.7793	1.28397	50.9419	63.6035	0.800929	73.7883	60.1684	1.22636
CG2182-RB	13.7328	64.7793	0.211993	14.48	63.6035	0.227661	15.4365	60.1684	0.256555
CG2183-RA	1.56429	8.42504	0.185672	1.30251	9.4398	0.137981	0.88159	9.13608	0.0964954
CG2186-RA	5.08165	77.5386	0.065537	4.42183	77.8761	0.0567804	3.63296	66.6153	0.0545363
CG2199-RA	7.9242	133.728	0.0592559	14.3537	94.1087	0.152523	13.8684	82.7007	0.167694
CG2200-RA	2.26462	10.1673	0.222735	1.60461	11.9511	0.134265	1.37659	10.404	0.132314
CG2201-RA	25.7525	17.6212	1.46145	14.0517	29.9183	0.469668	12.6892	28.0213	0.452842
CG2201-RD	33.1778	13.2266	2.50841	47.9177	24.0195	1.99495	44.9063	22.5706	1.98959
CG2202-RA	1.7709	49.5919	0.0357095	1.17637	47.3163	0.0248618	1.72028	40.9482	0.0420111
CG2217-RA	5.73791	16.2371	0.353382	6.45531	12.3575	0.522378	8.08655	9.74021	0.830223
CG2218-RA	21.2102	51.7713	0.409691	24.9671	66.1146	0.377633	22.8817	54.7494	0.417935
CG2219-RA	19.5814	36.3591	0.538554	14.7049	38.6444	0.380518	11.6364	26.8423	0.433509
CG2224-RA	6.51112	24.7358	0.263226	7.77371	22.764	0.341492	5.61113	21.2863	0.263603
CG2225-RA	16.5276	64.5173	0.256173	15.3659	82.6366	0.185946	12.9087	57.7191	0.223647
CG2225-RB	3.45213	64.5173	0.053507	3.7394	82.6366	0.0452511	3.78968	57.7191	0.0656573
CG2225-RC	1.80733	45.7432	0.0395105	2.5552	63.3686	0.0403229	1.87339	43.0828	0.0434834
CG2225-RE	116.605	64.5173	1.80734	127.971	82.6366	1.5486	124.21	57.7191	2.15198
CG2246-RA	364.283	60.6209	6.00919	278.598	57.8854	4.81291	265.225	46.2263	5.73754
CG2246-RE	2.85128	60.6209	0.0470347	2.3644	57.8854	0.0408461	1.77177	46.2263	0.0383282
CG2247-RA	125.639	79.8745	1.57296	144.203	78.7071	1.83215	153.066	60.8486	2.51551
CG2249-RA	3.52718	23.4181	0.150618	2.89163	23.7937	0.121529	2.372	16.9486	0.139952
CG2256-RC	3.12203	5.5233	0.565249	6.88227	11.7704	0.58471	6.31975	14.0487	0.449845
CG2258-RC	2.32877	38.9323	0.0598157	2.13734	50.2071	0.0425706	2.19044	43.1919	0.050714
CG2260-RA	1.11246	23.673	0.0469929	0.861981	14.1552	0.0608952	0.59661	14.7619	0.0404154
CG2263-RA	2.16622	7.64238	0.283449	0.785659	7.60602	0.103294	0.785395	7.80358	0.100645
CG2264-RB	2.75834	1.17761	2.34233	8.94458	1.98732	4.50082	7.18597	3.44809	2.08404
CG2277-RA	1.60836	12.2918	0.130848	1.16344	10.2257	0.113776	0.648101	8.04596	0.0805499
CG2278-RA	2.81157	13.7303	0.204772	2.28936	13.4235	0.170548	2.8277	12.7632	0.221552
CG2292-RA	5.20405	29.0024	0.179435	2.88676	26.2869	0.109817	2.81369	20.5122	0.137172
CG2310-RA	292.238	20.0918	14.5451	352.373	28.6175	12.3132	327.3	23.478	13.9407
CG2316-RA	30.2096	195.641	0.154414	26.5212	212.671	0.124706	27.9427	153.096	0.182518
CG2321-RA	2.1972	35.6248	0.0616763	1.23848	29.6654	0.0417484	0.974175	21.3485	0.0456321
CG2453-RA	1.56211	13.6452	0.114481	1.0884	13.5861	0.0801112	1.5315	10.8875	0.140666
CG2469-RA	31.5839	123.973	0.254764	34.1453	144.822	0.235774	27.2604	118.107	0.230811
CG2478-RA	10.2988	119.998	0.0858246	8.952	128.463	0.0696857	8.25952	103.444	0.0798455
CG2493-RA	10.7995	40.645	0.265703	14.2617	48.3823	0.294771	12.1992	37.5102	0.325223
CG2519-RA	12.254	140.016	0.0875192	14.5884	150.459	0.096959	11.0317	114.404	0.0964274
CG2543-RA	3.34719	6.99862	0.478264	2.38835	5.88971	0.405512	1.93391	4.53823	0.426136
CG2556-RA	552.403	2.61007	211.643	700.66	5.03154	139.254	584.765	2.84274	205.704
Cg25C-RB	1220.93	474.861	2.57113	1492.52	373.771	3.99314	1067.24	330.254	3.23156
CG2604-RB	2.89535	23.7763	0.121775	2.51449	22.1587	0.113477	1.65796	17.7278	0.093523
CG2611-RA	9.22538	1.29295	7.13513	7.37621	1.78859	4.12404	4.76341	1.33253	3.5747
CG2614-RA	6.09135	57.9559	0.105103	6.22276	53.5313	0.116245	6.17568	39.3238	0.157047
CG2617-RA	9.61527	15.5209	0.619504	7.43641	14.0919	0.527708	4.38448	9.86329	0.444525
CG2641-RA	278.693	7.95762	35.0222	248.065	13.3512	18.58	173.18	8.22871	21.0458
CG2650-RA	2.09117	9.01988	0.231841	1.66545	5.73614	0.290342	1.90726	5.80731	0.328424
CG2656-RA	12.5715	55.2606	0.227495	9.81564	44.5883	0.220139	7.52605	35.6244	0.211261
CG2658-RB	15.5146	82.3692	0.188354	6.46865	57.4789	0.11254	6.915	47.2365	0.146391
CG2662-RA	16.9246	29.6582	0.570656	8.06838	27.0548	0.298224	6.35045	22.1239	0.287041
CG2685-RA	1.36095	48.8695	0.0278487	1.07546	54.6424	0.0196818	1.24652	49.3584	0.0252544
CG2691-RA	10.657	77.2886	0.137886	7.50299	41.3002	0.18167	8.09016	38.4811	0.210237
CG2694-RB	3.38471	47.8375	0.0707544	1.30251	40.4783	0.032178	0.845915	38.2197	0.022133
CG2694-RC	4.60429	47.8375	0.0962487	2.74769	40.4783	0.0678807	2.28122	38.2197	0.059687
CG2698-RB	3.86207	49.7978	0.0775552	3.39619	52.619	0.064543	3.31772	43.9826	0.0754326
CG2701-RA	4.97016	55.4738	0.0895947	3.58444	55.2477	0.0648795	4.32533	52.1478	0.0829435
CG2712-RA	1.74537	28.7602	0.0606869	0.943813	23.7846	0.0396816	0.72668	20.0794	0.0361904
CG2747-RB	3.56362	19.8122	0.17987	2.30228	23.0079	0.100065	2.18682	20.0248	0.109205
CG2747-RC	94.4168	120.276	0.784998	117.848	155.155	0.759548	91.5111	142.821	0.64074
CG2765-RA	184.877	193.704	0.954433	242.053	188.182	1.28627	207.08	148.695	1.39265
CG2765-RC	10.7358	165.084	0.0650323	10.436	156.448	0.0667056	11.607	125.641	0.0923822
CG2767-RB	56.9613	23.3572	2.43871	76.8953	24.164	3.18222	43.849	17.243	2.543
CG2774-RA	16.1809	44.0444	0.367378	7.13263	47.47	0.150256	6.32019	39.8606	0.158557
CG2789-RA	28.2473	30.7869	0.91751	18.0956	24.9048	0.726589	18.3034	20.8662	0.877179
CG2790-RA	6.58071	23.5878	0.278987	4.93804	23.875	0.206829	4.73179	20.6264	0.229405
CG2794-RA	15.567	34.2165	0.454954	7.22972	29.7828	0.242749	8.60503	27.3995	0.314058
CG2807-RA	62.6797	69.6046	0.900511	41.2809	64.9584	0.635496	37.3874	54.8116	0.682106
CG2811-RA	14.6212	2.24591	6.51015	10.4419	2.66481	3.91844	10.4445	1.81478	5.75525
CG2813-RA	6.70747	23.5093	0.285311	4.0114	28.9427	0.138598	4.45945	19.3611	0.23033
CG2818-RA	11.0068	55.382	0.198743	8.12266	55.5548	0.14621	8.26269	42.2807	0.195425
CG2818-RB	1.84377	55.382	0.0332917	1.37204	55.5548	0.0246971	1.12548	42.2807	0.0266191
CG2852-RA	44.0647	45.4521	0.969477	57.8683	38.3734	1.50803	40.1383	30.5506	1.31383
CG2865-RA	1.98733	166.382	0.0119443	1.50984	197.079	0.00766107	1.62228	144.338	0.0112394
CG2875-RB	3.56362	57.9806	0.0614622	1.55966	41.3184	0.0377474	1.22168	30.9681	0.0394495
CG2909-RA	2.51421	31.1209	0.0807885	1.27049	28.6355	0.0443678	1.49402	28.3906	0.0526236
CG2911-RB	92.7015	20.3769	4.54934	84.3461	14.5707	5.78875	74.2193	14.6922	5.05162
CG2918-RA	39.9601	91.3359	0.437506	35.6803	65.7715	0.54249	25.9664	58.4856	0.44398
CG2918-RB	4.41187	91.3359	0.0483038	2.21558	65.7715	0.0336861	3.27164	58.4856	0.0559393
CG2924-RA	81.0968	130.73	0.62034	68.6324	158.237	0.433733	65.751	129.699	0.506952
CG2926-RA	16.338	211.417	0.0772787	11.3791	220.033	0.0517154	10.5479	185.977	0.0567162
CG2931-RA	2.34185	15.6363	0.149771	2.30293	15.989	0.144032	2.34535	13.913	0.168573
CG2938-RB	42.4826	90.54	0.469213	39.2424	107.063	0.366535	31.3616	84.6289	0.370578
CG2941-RA	1.12336	4.16995	0.269396	0.943173	5.41998	0.174018	0.591193	4.47605	0.132079
CG2943-RA	19.5056	41.0086	0.475648	16.2687	37.1359	0.438084	13.657	28.5568	0.47824
CG2950-RB	2.46796	78.4789	0.0314474	2.11955	90.884	0.0233214	2.03191	75.9179	0.0267646
CG2950-RC	1.50669	78.4789	0.0191987	1.84946	90.884	0.0203497	1.80384	75.9179	0.0237603
CG2964-RA	5.40498	30.3292	0.17821	0.420812	4.21856	0.0997524	0.523449	4.11817	0.127107
CG2970-RA	1.91555	23.333	0.0820961	2.38963	22.9265	0.10423	1.41227	18.3915	0.0767891
CG2972-RA	1.04504	29.9976	0.0348375	0.8429	21.4902	0.0392224	0.602028	21.3574	0.0281883
CG2976-RA	6.48668	17.9552	0.36127	7.04338	22.4567	0.313642	5.4919	16.0958	0.341201
CG2982-RB	25.6705	56.602	0.453527	10.4968	33.4232	0.314057	11.5005	31.6357	0.363528
CG2990-RC	1.01406	30.5261	0.0332196	0.591259	27.5606	0.0214531	0.279564	21.1746	0.0132028
CG2991-RA	43.2469	46.0348	0.939437	39.6615	51.9595	0.763315	40.9228	42.4267	0.964553
CG2991-RC	152.252	68.4028	2.22582	165.315	86.1776	1.91831	98.1308	61.8423	1.58679
CG30001-RB	2.96822	12.656	0.234532	1.70297	13.3513	0.127551	1.35536	9.24905	0.14654
CG30005-RA	16.2849	6.96239	2.33899	11.6227	8.1119	1.4328	10.7467	8.04217	1.33629
CG30007-RC	3.85553	80.6022	0.047834	3.30397	87.4152	0.0377963	2.80647	69.8743	0.0401645
CG30015-RC	969.245	399.464	2.42636	840.463	618.058	1.35984	915.207	539.024	1.6979
CG30015-RD	8.87893	133.904	0.0663084	11.4487	167.839	0.0682126	11.0294	157.061	0.070224
CG30020-RA	7.12287	94.2854	0.0755458	5.69488	103.548	0.0549972	5.32073	82.7034	0.0643351
CG30022-RB	8.62303	8.69801	0.991379	8.08746	6.03425	1.34026	6.43582	4.30092	1.49638
CG30035-RA	68.6158	57.9734	1.18357	94.9901	46.9009	2.02534	74.1416	46.5854	1.59152
CG3004-RA	1.38866	22.9386	0.0605381	1.26435	20.1081	0.0628775	1.1309	19.6606	0.0575208
CG30046-RB	549.459	18.9993	28.9199	387.736	12.8995	30.0582	287.511	10.6489	26.9991
CG30055-RA	7.2697	32.1958	0.225797	4.28659	32.1766	0.133221	4.96664	27.1571	0.182886
CG3008-RA	3.65983	65.0638	0.0562499	2.25862	59.7101	0.0378264	2.63033	59.2724	0.0443769
CG30085-RA	18.614	107.166	0.173693	11.5612	99.9534	0.115666	10.0719	83.7173	0.120309
CG30108-RB	53.068	4.71647	11.2516	43.0211	3.40556	12.6326	45.1253	2.90112	15.5544
CG3011-RA	2.07591	29.7615	0.0697514	1.59231	19.7468	0.0806364	1.9303	16.2696	0.118644
CG3011-RB	2.70118	22.9507	0.117695	1.60461	13.568	0.118263	1.55634	10.6463	0.146186
CG30115-RE	140.855	390.33	0.36086	172.749	342.868	0.503834	136.625	258.085	0.529379
CG30118-RC	18.7514	125.708	0.149167	28.963	95.4998	0.303278	20.9876	75.9823	0.276216
CG30120-RB	12.6624	23.0419	0.54954	9.19812	33.1883	0.27715	6.29672	26.4489	0.238071
CG30122-RD	27.3535	155.312	0.176119	16.8173	146.899	0.114482	15.3593	121.486	0.126428
CG30122-RE	2.46359	45.4273	0.0542315	2.75511	47.7681	0.0576768	2.76176	39.5573	0.0698168
CG30152-RA	1.74646	16.7468	0.104286	1.60461	16.0973	0.0996813	2.13533	12.9485	0.16491
CG30156-RA	1.07821	21.4271	0.0503198	1.20032	22.3484	0.0537095	0.936695	18.3332	0.051093
CG30159-RB	71.2799	26.2046	2.72013	73.1561	28.7981	2.54031	62.175	21.417	2.90306
CG30181-RA	1.80079	12.3522	0.145786	1.7424	12.4931	0.13947	2.42393	13.8355	0.175196
CG30183-RA	2.29342	89.6354	0.0255861	1.11234	86.1867	0.0129062	1.05593	79.2528	0.0133235
CG30185-RA	9.01005	5.18994	1.73606	5.6529	5.36579	1.05351	5.15543	4.35168	1.1847
CG30187-RC	1.53222	10.5013	0.145908	1.73626	8.07576	0.214996	1.48679	5.86569	0.253472
CG30190-RA	1.7432	34.757	0.0501538	2.17679	44.6245	0.04878	1.81287	32.3717	0.0560015
CG30193-RB	4.9093	34.824	0.140974	5.01246	41.1377	0.121846	4.13474	32.0621	0.12896
CG30193-RD	2.68221	34.824	0.0770217	2.30356	41.1377	0.0559965	1.70764	32.0621	0.0532605
CG3021-RA	1.32561	6.37358	0.207985	0.785659	5.63678	0.139381	0.966955	3.99126	0.242268
CG30291-RA	3.72288	26.1617	0.142303	2.7354	30.5687	0.0894835	1.80745	28.4299	0.0635756
CG3033-RA	20.966	29.6281	0.707642	16.573	30.921	0.535981	15.0029	26.1926	0.572793
CG30344-RA	6.66558	27.248	0.244626	4.97133	29.0873	0.170911	4.00511	24.511	0.1634
CG30345-RA	2.089	2.48868	0.839399	1.36526	3.04422	0.448475	1.5848	2.90239	0.546032
CG30349-RA	21.4748	50.1741	0.428007	11.0253	29.7466	0.370642	11.9349	27.5226	0.433642
CG30357-RA	1.59527	20.2615	0.0787339	1.32646	22.6284	0.0586193	1.55634	18.6326	0.0835277
CG30359-RB	68.1359	23.8734	2.85404	59.6929	36.7926	1.62242	45.5151	29.1584	1.56096
CG3036-RA	18.1032	3.57511	5.06368	21.2873	4.45341	4.77999	18.1671	3.32753	5.45963
CG30360-RC	5.56271	4.30945	1.29082	9.15382	6.50397	1.40742	10.2856	7.25278	1.41816
CG30372-RB	56.8409	163.174	0.348346	49.9126	163.088	0.306048	44.348	149.948	0.295755
CG30381-RA	1.85359	2.25195	0.823102	1.7547	1.80666	0.97124	1.4353	1.33127	1.07815
CG30381-RB	7.17719	2.25195	3.1871	3.96773	1.80666	2.19617	4.76024	1.33127	3.57573
CG30387-RF	12.4301	49.9983	0.24861	11.3047	44.9316	0.251598	10.7873	38.2349	0.282133
CG30389-RA	13.278	82.5637	0.160821	10.2581	88.7431	0.115593	8.98983	70.2157	0.128032
CG30392-RA	12.6156	5.0927	2.47718	12.7056	6.0523	2.0993	9.7567	4.77809	2.04197
CG30398-RA	1.83395	7.32594	0.250337	2.68006	9.72887	0.275476	2.74414	8.35054	0.328618
CG3040-RA	1.01079	3.7756	0.267716	1.03794	2.13185	0.486872	1.28761	2.35542	0.546659
CG30403-RB	2.47014	12.5105	0.197446	2.65611	6.3775	0.416482	2.36477	5.44689	0.43415
CG30410-RB	48.5545	11.2356	4.32149	29.3855	11.671	2.51781	21.5656	9.98003	2.16088
CG30414-RA	1.03632	2.0273	0.51118	0.969039	0.560064	1.73023	1.15393	1.33127	0.866792
CG30421-RA	275.129	160.892	1.71003	226.338	145.887	1.55145	192.721	114.18	1.68786
CG3045-RA	4.14482	23.3391	0.177592	2.93235	17.7233	0.165451	2.15115	15.545	0.138382
CG30456-RB	283.116	60.0152	4.71741	235.305	44.2632	5.31606	227.817	33.4428	6.81212
CG30456-RC	6.64879	60.0152	0.110785	2.60311	44.2632	0.0588099	2.16379	33.4428	0.064701
CG30460-RG	46.5166	65.9075	0.705786	54.2371	83.6393	0.648464	42.8296	53.2608	0.804149
CG30463-RC	44.0451	39.224	1.12291	42.8578	28.3916	1.50952	31.1828	20.9399	1.48916
CG30467-RA	90.9863	33.7189	2.69838	59.1623	37.0727	1.59585	57.2476	28.7916	1.98834
CG30492-RC	23.4428	9.25662	2.53254	34.6016	22.0684	1.56793	21.9816	17.8789	1.22948
CG30496-RA	4.15355	36.5662	0.11359	2.56559	28.3103	0.0906236	2.54135	25.8803	0.0981962
CG30497-RA	122.552	596.17	0.205565	84.986	496.534	0.171159	54.4038	337.769	0.161068
CG30497-RB	28.0416	328.505	0.0853614	25.2474	280.33	0.090063	21.2446	196.332	0.108207
CG30499-RA	9.21666	15.6973	0.587151	6.62193	14.7333	0.449453	5.74301	12.2175	0.470066
CG30503-RA	2.22274	7.46604	0.297713	2.99382	7.68732	0.389449	2.9239	8.10944	0.360555
CG30503-RB	4.12476	7.46604	0.552469	3.33959	7.68732	0.434428	3.50108	8.10944	0.431729
CG3056-RB	24.2818	84.0275	0.288975	17.9082	92.0041	0.194646	17.8816	75.5498	0.236687
CG3061-RA	9.05152	46.9208	0.192911	5.05125	41.2912	0.122332	7.12184	37.2069	0.191412
CG3065-RA	2.37283	15.3813	0.154267	1.86112	15.6005	0.119299	1.59383	16.941	0.0940812
CG3071-RA	4.63419	36.7897	0.125964	1.94359	21.716	0.0895002	1.82009	21.6543	0.084052
CG3077-RA	17.5499	34.071	0.5151	16.4177	42.8088	0.383512	25.3784	35.2158	0.720654
CG3078-RA	2.78168	6.78001	0.410277	2.06358	9.74693	0.211716	3.0341	8.64753	0.350863
CG3091-RB	46.9977	23.9344	1.9636	41.2476	25.1487	1.64015	34.739	19.6035	1.77208
CG3097-RA	10.4118	49.956	0.20842	10.8394	76.6024	0.141502	9.7016	54.9817	0.176452
CG31005-RA	1.5752	38.7023	0.0407004	1.00041	25.4016	0.0393839	0.504024	20.2622	0.0248751
CG31012-RB	1.31797	24.4321	0.0539445	1.51663	24.5886	0.0616802	1.83049	22.7496	0.0804625
CG31012-RC	397.968	113.697	3.50025	339.639	137.677	2.46693	362.99	102.548	3.5397
CG31012-RD	1.07711	47.0301	0.0229027	1.54185	56.0065	0.02753	1.4904	45.8037	0.0325389
CG31029-RA	4.111	9.2258	0.445599	4.941	13.0983	0.377225	4.88309	11.9699	0.407946
CG31033-RB	1.25165	37.9432	0.0329875	1.5338	35.5641	0.0431276	1.42627	28.7307	0.0496427
CG31038-RF	260.909	54.5142	4.78607	256.055	97.8394	2.6171	207.846	73.5509	2.82589
CG3104-RB	70.0398	7.52645	9.30582	132.247	35.6906	3.70538	80.7198	25.1659	3.20751
CG31044-RA	2.29778	41.5853	0.0552546	1.78056	44.3896	0.0401121	2.29566	30.6648	0.074863
CG31048-RB	7.25988	563.301	0.0128881	1.42122	428.522	0.00331658	1.59563	320.577	0.00497737
CG31051-RA	19.1957	26.6472	0.720363	3.13585	10.6502	0.294439	3.24997	7.92034	0.410332
CG31064-RE	3.61467	35.9225	0.100624	3.26581	33.4954	0.0975003	2.69221	25.591	0.105201
CG3107-RB	3.44776	69.61	0.0495297	3.38813	75.2474	0.0450265	1.96597	51.6745	0.0380453
CG3107-RC	1.91446	69.4886	0.0275506	1.38985	75.2474	0.0184704	1.71667	51.6745	0.0332209
CG31075-RA	383.978	46.5995	8.23997	314.437	37.0998	8.47543	213.602	27.4413	7.78396
CG31098-RA	25.175	16.3887	1.53612	27.595	20.641	1.3369	16.3104	13.7429	1.18683
CG31108-RA	162.02	125.538	1.29061	155.947	127.397	1.22411	157.938	99.4059	1.58882
CG31109-RA	1.78072	15.3935	0.11568	1.42801	17.2355	0.0828528	1.28537	12.0969	0.106256
CG31120-RA	3.49838	27.983	0.125018	1.80579	26.9282	0.0670593	1.69725	21.7775	0.0779359
CG31122-RB	97.2442	78.5272	1.23835	78.0729	92.6094	0.843035	71.727	75.3021	0.952524
CG31125-RA	2.1564	20.9355	0.103002	2.09368	28.1839	0.0742862	1.99443	24.4298	0.081639
CG31145-RC	3591.91	712.082	5.04423	4263.27	513.381	8.3043	4117.36	414.341	9.93712
CG31150-RA	998.09	151.374	6.59353	738.249	134.524	5.48788	637.456	112.924	5.64498
CG31156-RA	1.35877	20.7833	0.065378	1.00656	22.3303	0.0450761	0.876175	17.1136	0.0511977
CG31158-RF	1.94107	136.403	0.0142304	1.52277	161.795	0.00941176	1.67738	137.313	0.0122157
CG31158-RG	36.2472	221.505	0.163641	42.3178	260.339	0.162549	34.8438	217.224	0.160405
CG31169-RB	4.21224	40.9295	0.102915	3.31309	46.1692	0.0717596	3.26759	38.9532	0.0838851
CG31176-RA	49.0609	35.5451	1.38025	28.8276	5.38384	5.35447	22.6523	3.51154	6.4508
CG31195-RB	19.322	188.394	0.102561	15.7018	209.627	0.0749033	11.4305	179.08	0.0638288
CG31202-RA	3.20036	14.2279	0.224936	2.91199	16.1606	0.180191	4.24358	12.8228	0.330941
CG31206-RA	12.7556	26.6593	0.478468	9.87058	27.1361	0.363744	14.3047	27.0365	0.529088
CG31211-RA	33.0164	83.8995	0.393523	28.7614	96.9724	0.296594	25.0144	78.155	0.320061
CG31216-RA	40.4554	118.194	0.342279	32.8969	100.224	0.328232	29.5249	104.297	0.283085
CG31223-RA	15.3185	5.91824	2.58835	6.71183	6.21492	1.07995	6.85087	4.17274	1.64182
CG31224-RA	19.8643	202.336	0.0981748	27.8362	224.351	0.124074	22.2413	191.471	0.11616
CG31249-RA	36.6777	19.442	1.88652	27.0177	19.0874	1.41548	19.8521	15.3077	1.29687
CG3125-RA	129.371	118.279	1.09377	158.041	124.325	1.27119	155.797	97.8692	1.59189
CG31251-RA	3.91596	6.87724	0.569409	1.70551	6.24202	0.273231	1.4353	4.17781	0.343553
CG31313-RA	4.46619	2.03334	2.19648	5.76082	1.4905	3.86503	6.056	1.69042	3.58255
CG31320-RA	13.7459	39.8068	0.345315	10.0145	27.931	0.358545	12.051	20.7977	0.579437
CG31321-RB	1.38539	4.07876	0.339659	0.830605	4.36308	0.190371	1.284	5.07886	0.252813
CG31324-RA	529.168	37.0494	14.2828	422.554	4.11014	102.808	409.353	4.11944	99.3711
CG31337-RA	23.4933	2.11849	11.0897	21.2435	3.31521	6.40789	11.5073	1.15233	9.98615
CG31342-RC	3.97901	93.3552	0.0426223	3.00611	95.7259	0.0314034	2.6764	77.1424	0.0346943
CG31344-RA	20.1566	4.37648	4.60568	9.65647	4.41729	2.18606	7.58208	4.10928	1.84511
CG31352-RA	214.771	63.443	3.38526	218.434	83.3141	2.62181	235.05	61.7522	3.80635
CG31357-RA	1.08257	13.0262	0.0831071	0.861343	16.1334	0.0533886	0.564544	14.9447	0.0377756
CG31365-RA	17.3405	47.2487	0.367005	13.0107	52.2396	0.249057	10.7562	41.367	0.260018
CG31367-RA	1.21085	19.7639	0.0612659	1.32838	20.5056	0.0647813	1.3391	18.4448	0.0726003
CG31368-RD	8.3815	87.1219	0.0962042	7.50108	77.6864	0.0965558	6.18832	60.492	0.1023
CG31370-RB	31.0255	1.63295	18.9997	21.8514	1.11109	19.6666	11.006	0.607888	18.1052
CG31381-RA	2.50221	28.7173	0.0871323	0.849047	15.9618	0.0531925	0.936695	13.0703	0.0716661
CG31388-RA	5.84612	21.6396	0.270158	4.36714	18.5906	0.234912	5.06963	12.7632	0.397208
CG31392-RA	4.97453	41.9802	0.118497	4.09323	37.5695	0.108951	2.29024	31.2194	0.0733595
CG31436-RA	16.7237	2.59194	6.45218	17.5349	2.23122	7.85888	9.79375	1.87697	5.21784
CG31454-RA	1.73338	1.29899	1.3344	1.52214	1.91506	0.794824	1.77539	2.36049	0.752125
CG31457-RB	2.83339	1.06226	2.66732	2.53972	1.79763	1.41282	2.16018	1.57112	1.37493
CG31473-RA	1.32125	3.19283	0.413816	1.03794	5.0225	0.206658	1.07716	3.63465	0.296358
CG3149-RA	1.49906	20.177	0.0742957	1.63471	21.1108	0.0774344	1.15754	17.1897	0.0673392
CG31522-RC	80.4783	10.9324	7.36143	80.7549	8.75326	9.22569	61.4876	6.59415	9.32457
CG31522-RD	126.847	49.8702	2.54353	77.6512	54.4708	1.42556	76.7178	44.9636	1.70622
CG31523-RA	13.1538	108.919	0.120766	17.3326	128.282	0.135113	24.5288	103.643	0.236666
CG31523-RB	4.34119	97.2838	0.0446239	3.79433	103.928	0.0365092	2.81369	76.9914	0.0365455
CG31523-RD	2.19394	69.7742	0.0314434	1.71717	81.1281	0.0211662	1.55815	67.2181	0.0231804
CG31531-RC	175.782	698.926	0.251504	220.569	767.343	0.287444	179.38	673.227	0.266448
CG31534-RA	4.88638	96.0814	0.0508567	6.75126	107.867	0.062589	10.8194	104.216	0.103818
CG31538-RA	2.85237	54.0287	0.0527937	2.29614	58.9061	0.0389797	2.2776	43.0853	0.0528626
CG31546-RA	14.6533	6.17913	2.37142	11.2759	3.70365	3.04455	11.7489	4.05091	2.90031
CG31550-RA	4.92936	26.8115	0.183853	4.35229	24.7512	0.175842	4.09906	23.8359	0.17197
CG31550-RB	44.3391	33.6645	1.31708	43.4657	32.7096	1.32884	33.0286	30.7904	1.07269
CG3160-RA	4.33136	47.6799	0.0908426	3.83608	49.7193	0.0771548	1.96959	42.2997	0.0465626
CG31612-RA	1.909	23.2478	0.0821153	2.18357	27.6329	0.079021	1.69861	21.8815	0.0776277
CG31627-RB	6.64049	4.97132	1.33576	5.16509	4.64312	1.11242	5.16943	4.17654	1.23773
CG3163-RA	11.8343	18.6044	0.6361	9.43429	20.1895	0.467288	8.99298	17.7951	0.505364
CG31630-RA	53.0881	54.4719	0.974596	22.767	44.9136	0.506907	21.5453	38.839	0.554734
CG31635-RB	86.4819	215.89	0.400583	75.0187	219.419	0.341897	69.3813	170.74	0.406358
CG31637-RA	196.423	265.498	0.73983	155.925	187.911	0.829783	148.28	157.217	0.943153
CG31638-RA	8.9167	38.0712	0.234211	5.80298	45.8982	0.126432	4.92916	34.8959	0.141253
CG3164-RB	778	232.78	3.34222	867.351	285.913	3.03362	852.662	223.112	3.82167
CG31642-RA	2.50439	40.7236	0.0614973	3.54141	57.9124	0.0611511	2.99525	46.6349	0.0642277
CG3165-RA	1.87366	18.0646	0.10372	1.2317	18.3738	0.0670356	0.804819	16.328	0.0492907
CG31650-RC	6.87765	15.539	0.442605	5.22042	16.2238	0.321776	3.64921	14.3977	0.253458
CG31660-RB	2.64249	7.85435	0.336437	2.58658	10.7677	0.240217	2.67279	7.74395	0.345145
CG31673-RA	13.4708	7.44189	1.81013	14.7168	7.59701	1.93718	10.9499	5.08267	2.15437
CG31674-RA	996.519	30.4825	32.6915	961.558	28.1748	34.1282	627.728	29.6483	21.1725
CG31676-RA	12.1919	6.05171	2.01461	15.6237	6.54915	2.38561	11.6278	9.13486	1.27291
CG31678-RB	7.03799	172.441	0.0408138	10.8443	189.256	0.0572993	6.64446	151.973	0.0437214
CG3168-RA	72.8311	114.04	0.638644	104.023	131.994	0.788088	112.196	128.72	0.871629
CG3168-RB	3.20036	80.3039	0.0398531	3.95926	91.4983	0.0432715	5.98284	90.6109	0.0660278
CG31688-RB	243.312	203.847	1.1936	256.011	192.184	1.33212	183.438	152.653	1.20167
CG31690-RE	10.0088	599.745	0.0166885	15.6791	398.271	0.0393678	12.8211	349.764	0.0366563
CG31694-RA	70.7572	89.2719	0.792604	52.4834	90.1072	0.582456	36.9773	88.9397	0.415757
CG31697-RA	1.4648	3.44164	0.425612	1.64764	3.72172	0.442709	1.24652	1.99627	0.624424
CG31705-RB	51.4394	55.0481	0.934445	67.6775	55.2115	1.22579	61.8734	51.7493	1.19564
CG31705-RC	3.36071	55.0481	0.0610505	3.31013	55.2115	0.0599535	3.2143	51.7493	0.0621128
CG31710-RA	59.5006	41.8227	1.42269	92.9036	22.5742	4.11547	61.5762	15.7899	3.89972
CG31712-RA	13.5583	75.5826	0.179384	12.0798	82.9799	0.145575	12.0519	74.2286	0.162363
CG31716-RB	1.32561	113.302	0.0116997	1.17637	122.41	0.00961008	1.5848	100.022	0.0158444
CG31716-RC	16.3832	113.302	0.144597	11.3174	122.41	0.0924551	10.4147	100.022	0.104124
CG31729-RA	10.8479	148.697	0.0729533	8.48073	173.864	0.048778	7.36529	137.081	0.0537295
CG31729-RB	53.3588	19.8792	2.68415	53.1807	22.4477	2.36909	44.268	16.3318	2.71054
CG3173-RA	1.04068	97.8471	0.0106357	0.609702	103.531	0.00588909	0.681973	78.5867	0.00867796
CG31731-RA	17.0982	168.994	0.101176	13.215	209.961	0.0629405	13.078	171.344	0.0763263
CG31739-RA	21.2733	137.661	0.154533	17.4049	130.107	0.133775	14.75	108.212	0.136306
CG31743-RA	3.62557	58.8726	0.0615834	2.23211	62.673	0.0356152	1.25194	46.206	0.0270947
CG31751-RA	6.34204	35.2486	0.179923	3.23931	28.4368	0.113913	2.65156	23.525	0.112713
CG31755-RA	1.46372	65.6466	0.0222969	0.698318	45.8439	0.0152325	0.920442	34.5774	0.0266198
CG31759-RC	14.5294	30.3322	0.479007	8.93906	17.913	0.499025	6.00812	13.9612	0.430345
CG31793-RA	16.3544	45.9497	0.35592	11.0919	33.2696	0.333394	7.85847	32.9657	0.238384
CG31805-RB	1.76544	2.27007	0.777703	0.961615	0.569098	1.68972	0.568156	0.605351	0.938556
CG3184-RA	3.79902	8.74088	0.434627	2.25311	7.4073	0.304174	2.83492	6.34794	0.446589
CG31849-RA	8.84271	27.5887	0.320519	6.10084	24.5526	0.248481	6.23664	20.8688	0.29885
CG31855-RB	5.67267	15.0963	0.375765	8.05058	16.9916	0.473796	6.27368	13.1261	0.477954
CG31873-RA	7.52299	28.4988	0.263976	4.89989	22.4568	0.218192	4.7887	19.837	0.241402
CG31875-RA	9.08947	5.67547	1.60154	7.33869	5.57355	1.3167	8.41399	5.0243	1.67466
CG31886-RA	23.7255	9.59057	2.47384	28.5473	13.1706	2.16751	16.5281	9.01934	1.83252
CG31898-RA	1.28481	8.95951	0.143402	1.63407	6.68465	0.244451	1.41227	5.44182	0.259521
CG31908-RB	3.14276	35.7462	0.0879189	2.23889	33.4593	0.066914	2.50568	25.4679	0.0983855
CG3191-RA	5.18877	8.09108	0.641295	3.42948	7.02789	0.487981	5.50591	6.77689	0.812453
CG31915-RA	1.66814	33.179	0.050277	1.28215	28.5995	0.0448313	1.25013	26.4857	0.0472002
CG31918-RA	4.58139	50.392	0.0909149	2.50283	38.5451	0.0649325	2.13172	33.6433	0.0633624
CG31919-RD	8.93131	38.1382	0.234183	8.07285	38.6084	0.209096	12.8567	37.2501	0.345147
CG3192-RB	3.38908	2.49472	1.3585	3.06887	2.70095	1.13621	2.08521	1.63458	1.27569
CG31935-RA	3.06553	76.6521	0.0399928	2.37733	95.0485	0.0250118	3.18584	83.0944	0.03834
CG31937-RA	192.302	9.37197	20.5188	210.167	8.82554	23.8136	201.099	7.44062	27.0272
CG3194-RB	4.27856	63.6072	0.0672653	3.63194	67.7407	0.0536154	4.20429	55.8992	0.0752119
CG31954-RA	1.03849	1.08642	0.955886	0.283016	0.343266	0.824479	0.404215	0.362957	1.11367
CG31957-RA	1.10373	4.63133	0.238318	1.01271	3.56814	0.28382	0.81746	3.45063	0.236902
CG31961-RB	1.56538	20.2742	0.0772104	2.25798	24.417	0.0924757	1.38518	16.6999	0.0829454
CG3198-RA	3.72288	36.0868	0.103165	2.31458	33.1522	0.0698168	1.7257	31.0849	0.0555158
CG31998-RA	32.1977	294.659	0.109271	33.0136	332.245	0.0993654	29.3951	252.492	0.11642
CG32000-RD	120.9	159.494	0.75802	126.165	190.413	0.662586	107.869	129.864	0.830634
CG32000-RF	1.98405	62.6531	0.0316673	2.81044	73.9285	0.0380156	1.90907	44.9534	0.0424676
CG32016-RD	4.15683	107.147	0.0387957	3.1863	104.66	0.0304444	2.46458	77.9559	0.0316151
CG32026-RA	1.2451	28.6377	0.0434778	2.15156	53.8836	0.0399298	2.77621	51.8965	0.0534951
CG32032-RA	282.041	13.2508	21.2848	33.6181	2.26736	14.827	22.8062	1.20816	18.8767
CG32037-RA	1.90681	4.66756	0.408525	1.57259	2.48415	0.633048	1.67377	1.63711	1.02239
CG32038-RA	19.4047	3.27798	5.91971	15.2146	5.60064	2.71658	13.3648	3.75013	3.56382
CG32043-RA	50.2698	70.6542	0.711491	60.3757	96.0601	0.628519	38.7884	71.0558	0.545886
CG32043-RC	153.583	70.6542	2.17374	155.224	96.0601	1.6159	137.46	71.0558	1.93454
CG32048-RA	36.5461	22.2278	1.64416	45.5505	15.0223	3.03218	40.0805	19.9728	2.00675
CG32055-RA	2.05255	10.7616	0.19073	2.28449	18.9157	0.120772	3.10409	16.0907	0.192912
CG32062-RB	92.9077	794.523	0.116935	143.275	1059.87	0.135182	113.536	787.976	0.144085
CG32066-RB	1.55883	128.058	0.0121729	0.943173	136.701	0.00689956	1.0365	107.88	0.00960793
CG32066-RC	49.5902	128.058	0.387249	43.955	136.701	0.321542	41.6274	107.88	0.385869
CG32082-RA	82.7837	1.79057	46.2332	95.5772	2.09572	45.606	55.0261	0.906123	60.727
CG3209-RB	9.74201	47.1334	0.20669	5.06714	46.675	0.108562	4.74623	39.2045	0.121064
CG32091-RB	115.204	9.36591	12.3003	44.1478	6.16976	7.15551	50.4184	8.77316	5.74689
CG32095-RA	1.74428	26.8839	0.064882	1.03179	26.7747	0.038536	1.31426	20.082	0.0654448
CG32100-RA	1.61164	18.7137	0.0861207	0.962254	25.1939	0.038194	1.22709	20.087	0.0610887
CG32103-RA	4.0497	68.5773	0.059053	4.18863	75.0848	0.0557854	4.62793	55.3586	0.0835991
CG32103-RB	25.1491	68.5773	0.366726	24.0152	75.0848	0.319841	17.4359	55.3586	0.314963
CG32103-RC	104.88	148.726	0.705188	144.958	152.346	0.951499	156.763	132.869	1.17983
CG32104-RB	12.9701	36.2377	0.357915	12.2218	42.7456	0.28592	7.80742	27.9439	0.279396
CG32109-RA	9.2662	11.4361	0.810261	7.12226	17.4885	0.407255	7.48994	13.5005	0.55479
CG32110-RA	2.09226	14.6893	0.142435	1.62919	15.5011	0.105102	1.1431	11.376	0.100483
CG32112-RB	13.6023	24.0492	0.565603	10.7639	20.8669	0.515835	10.2625	17.6605	0.581102
CG32112-RC	4.44219	24.0492	0.184713	4.28955	20.8669	0.205566	2.97539	17.6605	0.168477
CG32113-RB	1.11682	75.1459	0.014862	1.22619	71.9953	0.0170315	0.83869	59.2877	0.0141461
CG32138-RC	5.47044	468.881	0.011667	3.83121	471.394	0.00812741	3.93195	366.907	0.0107165
CG3214-RB	3.65656	5.77269	0.633423	2.02542	5.49224	0.368778	2.30786	4.84028	0.476804
CG32152-RA	2.05693	49.5611	0.0415029	1.89314	59.8004	0.0316576	2.02469	46.2263	0.0437994
CG32155-RA	1.66596	20.4373	0.0815154	1.11977	16.2961	0.0687142	1.00263	13.4307	0.0746521
CG32161-RA	2.95295	11.8606	0.248971	3.17657	12.6375	0.251359	2.49665	11.192	0.223073
CG32164-RA	2.65995	1.88779	1.40902	2.00019	1.21046	1.65242	1.40865	0.846478	1.66413
CG32170-RA	2.18411	9.25057	0.236106	1.8236	6.60335	0.276162	2.43793	5.62584	0.433345
CG32176-RA	1.28917	28.7416	0.0448541	2.46531	33.6129	0.0733442	1.38201	23.176	0.059631
CG32177-RA	63.3357	62.1512	1.01906	44.4549	95.2832	0.466555	32.26	63.6368	0.506938
CG32182-RA	72.1502	1.16553	61.9034	154.475	1.58082	97.718	124.255	1.20944	102.738
CG32196-RB	3.0568	5.11083	0.598103	1.29636	3.13455	0.413573	0.963342	1.995	0.482879
CG32210-RA	34.9441	99.9786	0.349516	30.3567	94.8677	0.31999	27.8398	69.8807	0.39839
CG32221-RB	2.71863	6.51912	0.417025	1.25205	4.40825	0.284025	1.38562	4.95957	0.279382
[truncated: 4,695 more rows]

## Sheet: ALL_GENES
transcription_unit	Mock_P_AVE	Mock_G_AVE	Rad21_P_AVE	Rad21_G_AVE	Nipped-B_P_AVE	Nipped-B_G_AVE
128up-RA	13.0691	10.9928	4.5534	7.56499	6.03618	9.01523
14-3-3epsilon-RD	193.117	260.877	213.833	206.504	193.815	261.975
14-3-3zeta-RC	173.197	285.131	99.894	222.978	105.023	290.411
14-3-3zeta-RF	6.06037	0	5.73261	0	5.40252	0
140up-RA	2.78278	11.7393	0.88159	7.68303	0.999776	10.2528
18w-RA	92.2918	201.998	60.8002	58.011	73.4311	76.4939
26-29-p-RA	77.2437	49.1673	53.5253	43.9407	75.9765	55.2928
312-RA	9.43961	58.9094	5.16402	45.3037	5.7324	59.8817
4EHP-RB	3.13731	24.6319	3.37824	17.1782	2.84987	19.006
5-HT1A-RA	0	0.115345	0	0.121832	0	0
5-HT1A-RB	0.246316	0.23069	0.158524	0.243663	0.107059	0
5-HT1B-RB	0	0	0	0	0	0
5-HT2-RD	0.106032	0.23673	0.313435	0	0.195038	0.108399
5-HT2-RE	0	0.121385	0	0	0	0.108399
5-HT7-RA	0.0342529	5.26845	0.0943915	11.7974	0.0252279	4.86895
5PtaseI-RF	11.1459	72.275	11.6157	58.0224	11.0175	81.3178
7B2-RB	3.35853	0.831573	4.70153	1.14979	4.09642	0.334231
7SLRNA-RA	0	0	0	0	0	0
825-Oak-RB	0	0	0	0	0	0
a-RB	0.0695967	30.8533	0	9.38232	0	9.02426
a-RC	23.4949	30.8533	22.2467	9.38232	26.0837	9.02426
a10-RA	0	0	0	0	0	0
A16-RA	15.1804	14.5619	11.1974	12.7657	11.9944	15.745
A3-3-RA	0.240861	248.84	0.186978	148.667	0.220266	200.196
a5-RA	0	0	0	0	0	0
a6-RA	4.56241	55.1465	2.9117	44.829	2.93171	52.5376
Aac11-RA	6.81829	82.4846	6.32698	72.3516	8.12499	93.323
Aats-ala-m-RA	5.75864	69.2464	2.85298	46.4534	4.16955	60.4418
Aats-ala-RB	47.6026	120.525	53.6833	73.6829	56.228	71.8779
Aats-arg-RA	25.6867	42.6108	22.0954	28.4186	30.7111	37.9941
Aats-asn-RA	24.2537	117.834	9.13345	59.1176	9.81819	63.486
Aats-asp-RA	14.7072	95.6073	9.39537	61.3982	8.84239	71.6792
Aats-cys-RA	6.1821	70.3323	3.40669	45.5626	3.23868	53.2694
Aats-gln-RA	25.9686	40.8141	23.0949	32.6611	22.1425	36.892
Aats-glupro-RA	33.0558	116.281	27.1529	61.5174	27.8229	67.3432
Aats-glupro-RB	3.53634	73.7074	3.81632	36.6612	6.52102	40.4511
Aats-gly-RB	18.0943	54.3198	11.7231	35.2145	13.0152	42.6643
Aats-his-RA	1.53222	83.3881	1.37298	48.2264	1.77314	57.5241
Aats-ile-RD	60.8845	113.657	35.0944	41.3758	44.6684	46.3227
Aats-leu-RA	3.73815	26.3259	1.69002	20.2672	1.76148	26.2146
Aats-lys-RA	9.35476	47.1641	6.36988	28.6203	5.43326	31.6888
Aats-lys-RB	3.69954	47.1641	1.18058	28.6203	1.92938	31.6888
Aats-met-RA	0.49045	36.1653	0.281369	23.4095	0.144582	31.5713
Aats-phe-RA	3.27977	15.26	1.81467	10.1628	2.26964	13.3692
Aats-pro-RA	2.02704	16.2129	0.555515	10.5867	1.01207	13.8661
Aats-ser-RA	0.31264	22.6415	0.192395	18.9766	0.339619	21.6076
Aats-thr-RB	18.3895	164.296	19.9615	75.7961	25.1112	91.3176
Aats-thr-RC	16.2023	164.296	5.44041	75.7961	5.17612	91.3176
Aats-trp-RB	13.5148	33.6881	9.71922	21.299	8.68998	22.7819
Aats-tyr-RA	1.22067	16.0125	1.07038	12.5208	0.961615	13.0169
Aats-val-RB	7.77149	121.999	5.66985	66.3818	4.60202	67.1988
aay-RA	79.3986	21.1963	61.6847	17.4207	76.546	18.0485
ab-RC	0.138102	12.2127	0.0641315	15.3774	0.113207	17.8679
ab-RD	951.714	316.888	668.372	317.509	1103.9	420.654
abba-RA	0	0.115345	0.0605201	0.241125	0.113207	0.343266
abba-RB	0	0.115345	0	0.241125	0	0.343266
abd-A-RB	0	0	0	0	0	0
abd-A-RC	0	0	0	0	0.0313753	0
Abd-B-RA	0	0	0	0	0	0.117433
Abd-B-RB	0	0.121385	0	0.120563	0	0.216798
Abd-B-RC	0	0	0	0	0	0.117433
Abd-B-RD	0.0342529	0.121385	0	0.120563	0	0.216798
Abd-B-RE	0	0	0	0.241125	0	0.117433
Abi-RA	4.4075	0	3.88046	0	3.64783	0
Abi-RB	6.248	55.7347	5.00774	55.7748	5.20685	62.6369
Abl-RB	1.32234	340.798	1.21445	388.388	1.37141	407.618
abo-RA	24.7118	51.7157	20.0192	45.678	21.2355	54.6966
abs-RA	9.43961	15.8126	10.2377	15.3698	12.0849	16.8019
ac-RA	0	0	0	0.120563	0	0.117433
Ac13E-RB	0.34362	112.658	0.186978	78.6463	0.29531	105.554
Ac3-RA	0.245225	39.3944	0.252915	41.7287	0.295949	54.4708
Ac3-RC	0.0353439	14.9327	0.0605201	15.2937	0	21.138
Ac76E-RA	139.482	46.3561	112.557	32.0583	126.18	39.4213
Ac78C-RB	10.9956	6.47021	5.62333	1.02795	4.31668	0.695569
AcCoAS-RA	4.02789	215.868	2.77079	174.019	2.80685	237.648
AcCoAS-RB	1.11136	92.2394	1.15935	71.2322	1.24527	88.3818
AcCoAS-RC	2.36738	72.2267	1.83771	58.3562	1.51599	72.5916
Ace-RA	0.698149	0.115345	1.1431	0.423873	0.792444	0.108399
Ace-RB	4.38351	0	1.57396	0	2.06486	0
Acer-RA	0	8.32178	0.0320658	6.11063	0.0627505	7.26276
Acf1-RA	11.1176	126.261	9.36153	89.036	11.9992	123.882
achi-RA	4.07523	8.28553	3.03454	6.95583	3.6792	8.47324
acj6-RC	0	1.06226	0	0.785563	0	1.01173
Ack-RA	1.49906	81.9864	0.714039	62.1152	0.999776	72.8806
Acon-RB	0.0685055	0	0.0961975	0	0.0313753	0
Acon-RC	3.84309	67.067	3.89808	47.1654	4.41632	59.2766
Acon-RD	25.0085	67.067	23.1265	47.1654	30.4919	59.2766
Acox57D-d-RA	6.79211	3.85411	5.5348	2.5407	6.06077	4.28178
Acox57D-p-RA	1.14999	13.2387	0.534284	9.80616	0.968401	14.6249
Acp1-RA	0.0342529	0	0	0	0	0
Acp24A4-RB	0.0342529	0	0	0	0	0
Acp26Aa-RA	0	0	0	0	0	0
Acp26Ab-RA	0	0	0	0	0	0
Acp29AB-RA	0	0	0	0	0	0
Acp32CD-RA	0.0353439	0	0.128264	0	0.0313753	0
Acp36DE-RA	0	0	0	0	0	0
Acp53C14a-RA	0.244134	0	0.309824	0	0.327324	0
Acp53C14b-RA	0.173446	0	0.153106	0	0.0879784	0
Acp53C14c-RA	0.244134	0	0.251109	0	0.270721	0
Acp53Ea-RA	0.20879	0	0.156718	0	0.182743	0
Acp54A1-RA	0	0	0	0	0	0
Acp62F-RA	0	0	0	0	0	0
Acp63F-RA	0	0	0	0	0	0
Acp65Aa-RA	0	0	0	0.120563	0	0
Acp70A-RA	0	0	0.0320658	0	0.0879784	0
Acp76A-RA	0.519248	13.4085	0.317047	8.27948	0.389436	6.65756
Acp95EF-RA	0.245225	0	0.534284	0	0.509428	0
Acp98AB-RA	0.0353439	0	0.128264	0	0.113207	0
Acph-1-RB	5.18659	41.5551	5.42054	38.8352	6.40294	44.3715
Act42A-RA	326.854	40.9736	404.877	41.207	455.757	51.2007
Act57B-RA	5.04195	2.11245	15.0747	2.47852	19.5523	3.39653
Act5C-RB	52.6027	96.8532	53.5258	71.783	58.4158	90.4865
Act5C-RD	913.438	0	1082.36	0	1078.1	0
Act79B-RA	3.5298	4.03045	6.83193	8.49396	8.68487	9.765
Act87E-RA	0.41758	0	2.60007	0.242394	4.02497	0.108399
Act87E-RB	0	0	0	0.242394	0.0627505	0.108399
Act88F-RA	0.0685055	0	0.185172	0	0.0566031	0
Actbeta-RA	0	0.242769	0	0.904856	0.0252279	0.108399
Actn-RC	10.2329	0	9.14971	0	10.1578	0
Actn3-RA	0.0342529	0	0	0.120563	0	0.117433
Actr13E-RA	11.2834	19.8853	10.4147	20.0096	9.73766	19.5119
ACXA-RA	0	0	0	0	0	0
ACXB-RA	0	0	0	0	0	0
ACXC-RA	0	0.115345	0	0	0	0
ACXD-RA	0.209881	0.115345	1.46737	0.242394	0.402369	0.451665
ACXE-RA	0	0	0	0.120563	0	0
Acyp-RA	0	0	0	0	0	0
Acyp2-RA	1.67578	0	0.691002	0	1.27049	0
Ada-RA	1.01297	2.36125	0.252915	0.78683	0.314391	1.34596
Ada1-1-RA	0	0	0	0	0	0
Ada1-2-RA	0	0	0	0	0	0
Ada2b-RA	7.22715	86.7221	7.22033	79.1702	7.41014	88.156
Adam-RA	144.637	25.3844	80.1113	18.2786	89.3922	23.0079
Adar-RC	10.0438	151.416	7.37749	121.109	8.0616	157.134
adat-RA	0.936828	17.524	0.470153	10.9547	0.742626	15.4198
ade2-RB	7.29849	57.0573	2.20444	36.1218	4.0201	49.6741
ade2-RC	0.488268	57.0573	0.368538	36.1218	0.553736	49.6741
ade3-RA	162.813	87.6624	74.8497	52.7354	115.484	74.6511
ade5-RA	3.44558	30.8721	3.92472	29.6419	3.84287	35.7628
Adf1-RB	10.7653	67.2862	13.9429	43.9216	12.5905	58.7978
Adgf-B-RA	0.10494	0.72227	0.217238	1.27035	0.239345	1.54469
Adgf-C-RA	0.0342529	0.115345	0.0907801	0	0.0879784	0
Adgf-D-RA	0.28166	0.121385	0.185172	0.30331	0.16981	0.234868
Adgf-E-RA	0	0	0	0	0	0
Adh-RC	430.243	1.06831	178.307	0.604083	210.873	0.560064
Adh-RE	0.174537	1.06831	0.03026	0.604083	0.113207	0.560064
Adk1-RA	244.092	30.2223	111.636	19.0667	139.338	28.0574
Adk2-RA	21.5257	18.3803	11.29	11.0093	13.7086	14.6068
Adk3-RA	0.93901	0	1.31426	0	1.0373	0
Adk3-RB	0.49045	8.63761	0.810236	7.86956	0.79923	11.2284
AdoR-RA	0	0	0	0	0	0
adp-RA	1.60727	23.1995	1.17019	24.9895	0.855833	27.4431
Ady43A-RA	2.03249	24.5166	1.25013	20.8662	1.53507	26.1605
Aef1-RA	0.624189	0	0.158524	0	0.245494	0
Aef1-RB	1.11464	54.4171	1.03289	37.0762	0.735841	45.9975
aft-RA	6.14525	45.446	5.16446	41.0649	4.15047	53.1429
Ag5r-RA	0.277296	1.54176	0.409633	4.05598	0.604193	3.9927
Ag5r2-RA	0	0	0.0623259	0.0609159	0.0818312	0
ago-RA	16.6842	159.227	15.119	160.437	15.1974	178.733
ago-RB	40.255	192.825	21.5769	186.456	26.7691	211.388
ago-RC	41.0826	0	20.5725	0	25.9145	0
AGO1-RA	4.69287	1.18365	3.9604	1.39091	3.81764	1.91506
AGO1-RB	33.5772	162.274	30.3852	143.176	32.0641	179.058
AGO1-RC	8.45436	25.6217	6.08309	19.9525	6.31688	27.2806
AGO2-RB	16.9441	109.635	16.0896	101.752	20.9953	130.675
AGO3-RD	0	17.7487	0	18.5717	0	26.6211
AGO3-RE	0	0	0	0	0	0
AGO3-RF	0	0	0	0	0	0
agt-RA	2.19175	3.05937	2.60505	3.02676	1.396	3.06229
Ahcy13-RA	3.525	25.0933	1.50666	15.4841	2.88612	17.2717
Ahcy89E-RC	0.279478	0.582765	0.375761	0.846478	0.16981	0.578134
Ahcy89E-RD	23.683	0	22.2698	0	18.5928	0
AIF-RA	5.16979	87.4136	3.0097	38.16	3.1772	45.2116
Ak6-RA	2.68111	7.73297	0.891987	2.78691	1.67965	3.93852
Akap200-RA	33.9488	124.989	27.6388	115.659	27.1726	141.651
Akap200-RB	10.9832	99.2681	11.3971	96.3727	10.9545	119.737
Akap200-RC	237.232	373.152	179.727	308.425	247.372	380.6
Akh-RA	1.52785	0	1.43169	0	1.56581	0
akirin-RA	86.7443	99.1895	62.8629	79.4837	80.9441	98.5623
Akt1-RA	13.5677	85.3272	7.80518	60.2306	11.1792	81.7242
al-RA	0.207699	1.55384	0.372149	5.55604	0.320539	3.56817
Alas-RA	23.0834	29.7307	18.5067	28.3602	24.9708	29.5479
alc-RA	2.37065	49.192	1.46014	45.1983	1.32838	57.1989
AlCR2-RC	0	0	0	0.544436	0	0
ald-RA	4.03552	42.3867	2.35076	27.2142	2.84309	37.425
Ald-RB	33.0984	0	35.7056	0	36.6784	0
Ald-RC	8.81915	49.8817	5.25343	30.2612	5.79005	42.4655
Ald-RD	1.62843	49.8817	1.21626	30.2612	1.37013	42.4655
Ald-RH	14.1259	2.4766	11.7615	1.26781	15.069	1.93312
Ald-RI	1.55447	0	1.20723	0	1.10069	0
Aldh-III-RI	71.3261	63.1337	82.85	81.8823	89.3867	98.5713
Aldh-III-RJ	0.171264	0.23673	0.0961975	0.543167	0.16981	0.451665
Aldh-III-RM	0.41649	0	1.17697	0	0.679238	0
Aldh-III-RN	0.172355	0.23673	0.0943915	0.543167	0.0252279	0.451665
Aldh-RA	0	189.834	0	153.436	0	205.543
Alg-2-RC	11.6977	55.7897	13.4791	51.7277	11.862	65.3197
Alg10-RA	5.40738	22.2767	3.75942	17.8979	4.10001	20.2707
Alh-RA	139.732	0	128.849	0	117.555	0
Alh-RD	6.80914	84.3054	8.09919	75.9139	8.72622	89.3212
Alh-RG	0.41758	15.7818	0.779976	14.5158	0.629421	19.1325
Alh-RI	131.878	375.778	107.272	316.918	162.398	437.645
alien-RB	1.80951	25.8458	1.31065	24.5516	2.14964	30.4513
ALiX-RA	84.4686	64.6876	75.3993	65.1572	84.761	69.1499
Alk-RA	0.349075	121.235	0.653519	362.697	1.025	443.038
AlkB-RA	0.140284	4.8439	0.0623259	3.20443	0.175957	4.30889
alph-RB	2.14987	88.0815	2.04953	77.0231	2.5465	95.3194
alph-RC	1.77744	82.728	1.37478	72.7856	1.69873	88.5173
alph-RD	1.7432	82.728	1.37298	72.7856	1.64213	88.5173
alpha-Adaptin-RA	3.35264	114.371	2.74595	90.9487	2.32624	122.483
alpha-Adaptin-RB	9.45861	109.309	8.72699	86.5959	7.72158	118.201
alpha-Cat-RA	11.987	215.691	10.4477	189.833	13.1413	259.663
alpha-catenin-related-RA	0	0.121385	0	0.484789	0.0313753	0.776863
alpha-Est1-RA	24.4251	16.4738	17.6216	23.2597	21.2358	23.7033
alpha-Est10-RB	836.227	20.7465	1066.59	31.9237	1016.4	40.1801
alpha-Est2-RA	0	0	0	0	0	0
alpha-Est3-RA	0	0	0.0925859	0	0	0
alpha-Est3-RB	4.02527	4.60717	7.02115	6.11317	5.6105	7.28083
alpha-Est4-RA	0.41649	0.940879	0.309824	1.02795	0.377142	2.58352
alpha-Est5-RA	0.0685055	0.242769	0.186978	0.605351	0.0566031	0.551029
alpha-Est6-RA	0.0342529	0.358114	0	0.120563	0	0.108399
alpha-Est7-RB	11.0567	0.364154	10.119	0.545705	11.0792	0.885262
alpha-Est8-RA	0.173446	0.121385	0.252915	0.181478	0.138434	0.108399
alpha-Est9-RC	39.9365	42.0528	25.1029	7.0802	35.5729	16.269
alpha-Man-I-RH	18.4351	203.217	15.3493	175.063	14.0586	237.26
alpha-Man-I-RI	0.698149	124.532	0.525255	111.679	0.566032	149.401
alpha-Man-I-RK	0.172355	42.4115	0	38.3478	0.0252279	53.3145
alpha-Man-II-RA	35.0458	50.8842	23.3542	41.7934	26.6542	50.7672
alpha-Man-IIb-RA	153.489	84.6937	174.203	91.9944	242.253	124.28
alpha-Spec-RA	42.5853	797.327	47.3397	778.364	49.9321	930.881
alpha4GT1-RA	25.6384	14.914	19.2519	16.3863	23.9076	19.9365
alpha4GT2-RB	0	0.121385	0	0.362957	0	0
alphaCop-RB	60.5754	213.67	36.7591	181.801	36.7441	207.856
alphagamma-element:CR32865-RA	0	0	0	0	0	0
alphaPS4-RA	3.54725	25.0384	3.16778	21.9589	3.25352	20.4605
alphaPS5-RA	0.65517	3.47184	0.65713	5.56492	0.434383	6.83821
alphaTry-RA	0	0	0	0	0.0313753	0
alphaTub67C-RA	0	1.77245	0.249304	4.04964	0.175957	4.95929
alphaTub84B-RA	4091.53	84.2401	4100.11	79.7679	4868.21	100.062
alphaTub84D-RA	7.25006	21.421	3.48303	13.3063	5.47142	17.4885
alphaTub85E-RA	0.697059	0.115345	1.24832	0	1.14499	0
Alr-RA	10.9664	6.99259	4.32577	4.65753	4.06121	4.31792
AlstR-RB	0	1.42641	0	1.26908	0	2.15896
alt-RA	15.4223	65.2703	8.44923	56.7457	8.89603	66.5122
alt-RB	16.4662	39.0115	12.5275	30.6217	16.051	38.9877
alt-RD	2.67893	65.2703	2.30425	56.7457	1.91772	66.5122
alt-RG	1.39411	39.0115	1.62589	30.6217	1.41508	38.9877
aly-RA	0	0.115345	0	0	0	0.234868
Aly-RA	10.2922	108.161	6.37305	84.8989	7.09447	104.299
Ama-RB	0	0	0	0	0.0313753	0
Ama-RC	29.9065	14.4472	22.3636	6.21849	24.5379	6.76596
amd-RA	1.84595	0.364154	1.95875	0.0609159	1.70616	0.117433
amd-RB	0.0342529	0.364154	0	0.0609159	0	0.117433
amn-RA	0.0342529	0.576725	0	0.48352	0	0.668463
amon-RA	8.56804	0.479499	7.83637	1.57239	7.13415	1.12916
amos-RA	0.0342529	0.121385	0	0.362957	0	0
Amph-RA	123.259	57.6587	89.1386	44.9471	94.5024	66.7199
Amun-RA	4.64837	77.2113	3.68445	74.561	3.70507	85.8705
Amun-RC	6.9972	0	3.73052	0	3.28426	0
amx-RA	0.0342529	15.7334	0.0943915	13.8571	0.0252279	17.3801
Amy-d-RA	0	0	0.03026	0	0	0
Amy-p-RA	0.0685055	0	0.03026	0	0	0
Amyrel-RA	0.0353439	0	0.03026	0.120563	0.302735	0.767829
ana-RB	1.38539	0.594844	2.20986	1.57239	1.8113	0.885262
ana1-RA	3.97901	64.6453	2.44516	61.1354	2.73603	77.7135
ana1-RB	1.21412	64.6453	1.96778	61.1354	1.67901	77.7135
ana2-RA	1.77744	8.65573	0.755135	7.25662	1.04345	8.42807
ana3-RA	12.124	98.1514	10.179	79.0471	10.4858	87.2435
Ance-2-RA	0.0353439	0	0	0.241125	0.0252279	0
Ance-3-RB	0.0342529	0	0	0.121832	0	0.325196
Ance-4-RA	0	0	0	0.120563	0	0.117433
Ance-5-RA	1.03959	0.352075	0.338278	0.241125	0.308244	0
Ance-RA	3.18945	0.23673	1.08619	0	1.64085	0
Ance-RB	0	0.23673	0	0	0.0313753	0
And-RA	0	0	0	0	0	0
And-RB	0	0	0	0	0	0
Andorra-RA	0	0	0	0	0	0
angel-RA	4.69353	8.71674	3.53496	10.5765	3.5026	9.3585
Ank-RF	1.00533	298.49	0.592999	255.741	0.572817	325.705
Ank2-RE	0.139193	0.95296	0.311629	2.90112	0.150729	2.14089
Ank2-RF	0.0342529	0.352075	0.0623259	2.78056	0	1.1382
Ank2-RH	0	0.115345	0	0.181478	0	0
Ank2-RI	0	0.23069	0	0.544436	0	0.117433
AnnIX-RA	205.71	190.958	229.704	154.988	309.452	205.688
AnnX-RA	248.502	16.559	144.079	18.1009	205.149	19.6473
Anp-RA	0	0	0	0	0	0
Ant2-RA	5.59108	31.2773	2.79246	24.9818	1.95589	23.5769
antdh-RA	0	0	0	0	0	0
Antp-RD	2.26244	0	2.71252	0.302041	2.65229	0.343266
Antp-RI	0	0	0	0.484789	0	0.451665
Anxb11-RA	49.3205	120.046	35.7308	99.6481	41.187	113.793
Anxb11-RB	1.11791	96.4763	0.774559	81.6793	0.686024	88.9328
aop-RA	116.874	180.849	143.975	166.506	123.879	213.692
aop-RB	317.776	751.207	380.085	602.182	409.989	777.307
Aos1-RA	2.50658	27.582	1.88242	22.3143	1.73626	25.8623
AP-1gamma-RA	4.50371	85.7934	2.90086	70.6993	3.82993	80.5951
AP-1gamma-RB	1.87366	0	2.28302	0	1.99405	0
AP-1sigma-RA	18.7706	54.3561	16.8659	51.0666	17.2199	69.4661
AP-2-RA	0.139193	0	0.03026	0	0.113207	0
AP-2-RB	0.140284	0	0.158524	0.181478	0.314391	0.108399
AP-2sigma-RA	3.27432	0	1.50305	0	1.8414	0
AP-47-RA	9.24831	29.2391	5.81256	28.1888	7.556	33.2154
AP-50-RA	22.1854	30.5804	11.78	30.727	13.1006	38.2561
ap-RB	0.0353439	0.115345	0	0.121832	0	0
ap-RC	0	1.17761	0	0.423873	0.125501	0.343266
ap-RD	0	1.06226	0	0.484789	0	0.343266
Apc-RA	61.8067	102.941	51.9559	92.7557	71.9532	123.991
Apc2-RA	3.44886	51.8613	2.62672	46.2136	3.18207	53.5042
APC4-RA	2.24346	20.9415	0.991797	16.0831	0.937663	18.5453
APC4-RB	0.935739	0	1.03289	0	0.918583	0
APC7-RB	0.625279	1.79661	0.74791	3.26788	0.748135	2.51126
ApepP-RA	2.01722	30.0103	2.06398	31.6344	2.54227	35.5551
Apf-RA	1.40175	0	0.619647	0	0.458973	0
aph-1-RA	8.05969	4.0244	6.10613	4.05218	5.39087	6.35041
Aph-4-RA	2.11888	0.115345	2.45736	0.361688	1.99955	0.216798
Aph-4-RB	0	0.115345	0.03026	0.361688	0	0.216798
aPKC-RA	12.0333	152.538	9.94005	140.66	10.6895	180.937
aPKC-RB	11.5225	44.8385	17.7155	46.8418	23.0842	60.6947
aPKC-RF	59.2426	44.8385	75.198	46.8418	107.915	60.6947
Aplip1-RA	0.0706875	2.1366	0.185172	6.16392	0.16981	7.39828
APP-BP1-RA	1.83722	30.6408	1.85035	24.0148	1.45811	28.482
app-RJ	92.1591	258.549	69.0661	282.627	100.617	357.041
Appl-RA	0.173446	11.6179	0.215432	25.954	0.0818312	13.2157
Aprt-RA	43.2796	6.61635	22.2223	4.1131	23.8431	5.13994
Aps-RA	6.95531	81.7387	6.64944	67.9466	8.39826	94.136
apt-RA	19.865	147.18	8.35122	80.1171	15.0757	122.474
apt-RC	4.49499	69.4288	3.97441	40.8022	4.64401	66.6115
apt-RD	7.85745	92.4459	2.04953	54.8979	3.28362	85.0575
AQP-RA	0.0706875	0	0.0641315	0.0609159	0	0
AR-2-RA	0	0	0	0	0	0
ara-RA	1.18423	0.23673	1.75235	0.181478	2.6332	0.108399
aralar1-RA	274.637	67.8617	238.363	49.0094	326.273	60.8935
aralar1-RB	18.1307	2.47056	12.481	1.99373	11.0788	2.11379
aralar1-RC	0.311549	3.89094	0.283175	3.74506	0.207333	3.36038
Arc-p20-RA	22.3299	10.8956	16.9901	8.7706	17.5486	11.0658
Arc-p34-RA	16.8121	17.9305	15.1831	16.9371	12.7063	19.7017
Arc1-RA	92.9333	18.7741	107.17	28.1901	123.451	27.1632
Arc2-RA	296.781	0	280.853	0	351.178	0
Arc42-RA	1.11246	5.43874	0.562739	4.83773	1.33939	7.22664
aret-RA	0.0695967	3.08956	0.0605201	2.1879	0.0252279	3.4778
aret-RB	0	0	0	0	0	0
aret-RD	0	0.704149	0	1.09395	0	1.08399
aret-RE	0.0695967	3.08956	0.0605201	2.1879	0.0252279	3.4778
Arf102F-RA	15.6745	34.5082	12.3829	26.7307	12.1044	32.9625
Arf51F-RC	5.30572	63.3958	7.9741	33.8223	8.33423	43.7573
Arf51F-RE	4.19763	63.3958	3.36199	33.8223	2.70338	43.7573
Arf72A-RA	4.91366	10.8594	3.54896	11.7948	5.45466	12.764
Arf79F-RB	18.0456	0	23.1581	0	19.0935	0
Arf79F-RC	14.8817	0	15.2148	0	11.624	0
Arf79F-RE	19.1795	0	17.1879	0	16.0495	0
Arf79F-RH	156.258	0	152.556	0	171.396	0
Arf79F-RI	154.444	0	150.623	0	169.577	0
Arf84F-RA	1.95525	0	1.99443	0	2.05615	0
arg-RA	2.09117	46.5331	2.51246	59.8651	1.97497	57.8312
Argk-RB	0.554592	10.064	0.249304	9.4318	0.23256	8.66296
Argk-RC	2.61042	49.5797	3.28385	43.9115	3.20051	48.7528
Argk-RE	16.6256	13.6693	18.9909	17.5362	15.9458	18.5724
Argk-RF	474.437	154.802	619.099	126.812	728.941	150.974
argos-RA	395.042	92.2241	581.299	144.353	671.971	196.701
ari-1-RA	0.0695967	0	0.0925859	0	0.195038	0
ari-1-RB	2.05801	64.1356	0.844108	71.5026	1.2194	84.1633
ari-1-RC	0.903667	0	0.532479	0	0.465758	0
ari-2-RA	13.1939	62.836	12.9886	74.4126	16.7397	93.4041
Ark-RB	5.23503	71.7527	2.95596	52.7049	5.0875	69.8906
arm-RA	110.081	0	76.5027	0	79.0311	0
arm-RD	15.1994	0	11.2245	0	9.59178	0
arm-RE	81.5412	358.827	112.643	348.836	110.14	427.356
armi-RA	13.1974	82.3336	5.87849	50.9688	7.10485	67.0722
Arp11-RA	9.18786	19.9886	6.57311	20.7457	7.23419	21.2101
Arp14D-RB	26.4514	95.7909	17.0244	72.6435	18.4341	92.8353
Arp5-RA	0.172355	26.1133	0.251109	23.7178	0.0818312	23.9021
Arp53D-RA	0	0	0	0	0	0
Arp66B-RA	32.5335	71.8861	30.5437	69.4073	30.2661	79.7369
Arp8-RA	9.97481	27.3326	3.67903	23.7724	4.43541	28.5995
Arp87C-RA	4.84952	20.729	3.99788	19.7139	3.95607	22.2762
Arpc3A-RD	1.84813	5.62716	2.00526	5.44182	2.24377	6.99177
Arpc3B-RB	2.02048	8.63157	1.88559	8.17036	1.0072	9.7921
arr-RA	77.2977	180.271	79.5974	213.592	89.2057	270.168
Arr1-RA	0	0	0	0	0	0
Arr2-RA	0	0	0	0.120563	0	0
Art1-RA	32.5089	58.4903	23.2231	34.2398	25.9711	42.8359
Art2-RA	0.0342529	0	0	0	0	0
Art3-RA	14.3424	35.042	5.33338	19.1086	8.0904	20.0811
Art4-RA	7.09232	71.8927	4.99329	55.4284	5.89288	72.4741
Art6-RA	0	0	0	0	0	0
Art7-RB	5.32688	29.1539	2.2758	17.7265	2.7144	20.4875
Art8-RA	2.57508	13.0262	1.25013	6.17027	1.68029	7.2176
Art9-RA	0	0.23069	0	0	0	0.108399
aru-RA	0.31264	0.23673	0.769142	0.362957	0.622634	0.108399
aru-RC	0.0342529	0	0.217238	0	0.226412	0
aru-RD	2.11452	0.23673	0.815655	0.362957	1.08161	0.108399
ARY-RC	0	0	0	0	0	0
As-RA	14.9428	91.1892	7.19232	91.5363	12.3384	104.479
Asator-RD	1.98951	103.007	0.872562	80.8013	1.29573	113.197
Asator-RF	0	0.121385	0.03026	0.120563	0	0.108399
ase-RA	0	0.23673	0	0.362957	0	0
asf1-RA	9.47716	0	6.22356	0	7.21702	0
ash1-RA	15.9568	150.797	9.24049	138.377	10.5738	166.077
ash2-RB	5.2263	37.3912	3.88905	29.0911	4.24101	39.9091
ash2-RD	9.83061	0	3.12532	0	3.27619	0
asl-RA	5.61508	43.3276	4.81354	35.3134	4.5522	40.5324
asp-RA	14.3631	121.436	11.3704	93.2926	13.9256	123.459
Asph-RB	40.2668	4.94113	41.0547	10.0968	43.0321	11.6168
ASPP-RA	0	0	0	0.302041	0	0.108399
ASPP-RB	0	0	0	0	0	0
asrij-RA	2.55392	15.7334	1.18058	8.59169	1.30802	11.7704
Ast-C-RB	0	0	0	0	0	0
Ast-CC-RB	0	0	0	0	0	0
Ast-RA	0.971082	1.54176	1.02928	1.69295	0.578326	1.12916
ast-RA	4.84406	30.7809	3.29649	21.0515	3.69022	22.3393
Asx-RA	4.45638	124.003	3.16281	115.966	3.01226	141.344
Asx-RB	0.456197	106.194	0.313435	99.8145	0.65401	119.881
Atac1-RA	4.7544	5.33547	1.72209	3.7476	3.00124	6.06134
ATbp-RB	1.46262	26.6472	0.936695	21.7838	1.35232	28.464
Ate1-RA	5.27365	46.623	5.15001	40.603	6.19138	52.7635
Atet-RB	231.839	13.2387	261.886	33.0088	312.944	31.9327
Atet-RC	0	6.7317	0.12104	19.1416	0.245494	17.5156
Atf-2-RB	0.868322	5.3536	0.74791	4.11182	0.597407	5.25737
Atf-2-RC	9.14989	30.6414	5.36046	24.5504	5.85895	29.1685
Atf6-RA	11.8456	97.4401	11.51	76.202	13.3117	103.847
Atf6-RB	0	85.8405	0	66.0963	0	89.5199
Atg1-RB	200.855	194.867	167.438	140.694	183.916	167.667
Atg12-RB	0.243043	0	0.0623259	0	0.263935	0
Atg13-RA	29.2044	66.5584	32.3042	62.3741	31.0292	79.9086
Atg18-RA	20.4847	51.2127	20.3553	48.583	23.8467	57.8221
Atg18-RB	2.97587	51.2127	4.13337	48.583	4.06313	57.8221
Atg2-RA	82.8345	185.359	92.017	187.424	88.1809	219.572
Atg4-RA	1.47026	33.2328	0.940305	38.1765	1.13821	40.0626
Atg5-RA	0.419762	69.3256	0.381179	54.5883	0.3587	73.9646
Atg6-RA	1.24729	13.6941	0.904628	11.6717	1.00592	13.2518
Atg7-RA	1.60072	34.3258	1.81106	36.2551	1.84818	43.2604
Atg8a-RA	23.5508	101.695	30.0036	85.1299	36.4531	102.699
Atg8b-RA	0	0	0	0	0	0
Atg9-RA	1.11028	32.9537	1.18239	38.1803	1.3837	43.6399
atl-RA	34.3807	100.197	23.2656	74.6996	27.0821	97.4512
atl-RB	3.13403	52.6694	2.21708	33.8667	1.78671	43.6127
atms-RA	10.2493	34.9816	7.82821	29.2193	9.84895	35.4828
ato-RA	0	0	0	0	0	0
Atox1-RA	72.5708	14.5619	71.163	13.97	76.327	19.6023
ATP7-RB	12.472	73.4345	11.7173	54.323	14.0942	64.6603
Atpalpha-RE	657.861	356.101	628.893	253.917	722.045	338.911
Atpalpha-RI	64.3141	161.462	46.9503	139.943	56.7272	174.361
ATPCL-RD	4.19435	129.194	2.99525	114.99	3.467	133.576
ATPCL-RF	7.9901	129.194	7.34723	114.99	7.48519	133.576
ATPsyn-b-RB	75.9065	25.8337	50.1967	18.2684	55.0324	24.5615
ATPsyn-beta-RA	501.649	108.148	435.907	77.541	477.212	101.083
ATPsyn-Cf6-RA	11.9163	13.9308	10.1591	11.1362	11.6881	12.9628
ATPsyn-d-RB	316.67	9.56643	220.251	7.43681	220.47	7.80478
ATPsyn-gamma-RB	0.0695967	0	0.0320658	0	0	0
ATPsyn-gamma-RC	24.4043	23.6246	16.1036	16.5145	19.2023	22.6284
att-ORFA-RC	81.2737	16.3163	94.6856	18.6898	92.3884	23.7305
att-ORFB-RA	0.451833	4.40667	0.59661	5.79843	1.07482	6.98274
AttA-RA	0	0	0	0	0	0
AttB-RB	0	0	0	0	0.0756835	0
AttC-RA	0	0	0	0.0609159	0.0252279	0.216798
AttD-RA	0.140284	0.121385	0.62687	1.38964	0.71676	0.58717
Atu-RA	21.3165	41.9924	14.1376	39.2527	14.7905	42.2848
Atx-1-RB	1.46262	30.6897	0.600222	25.2344	1.11298	30.6861
Atx2-RA	9.58974	124.804	8.28934	95.9883	7.68701	122.51
Atx2-RB	8.50717	120.762	6.54602	92.9664	7.37007	118.092
aub-RA	0.865051	17.2384	0.413244	5.63979	0.345766	7.08211
aub-RC	0.345801	17.2384	0.0641315	5.63979	0.107059	7.08211
aur-RA	21.5006	19.7337	10.8433	17.7125	14.6189	24.3719
aust-RA	0.906941	0.115345	1.52969	0.120563	1.26499	0.108399
Aut1-RA	8.20696	18.605	7.8246	22.1531	10.3609	21.9509
aux-RA	0.206608	10.3859	0.311629	10.159	0.364847	12.5653
aux-RB	16.5887	89.9095	9.22149	81.8634	11.0781	103.079
ave-RA	2.19394	0	1.34272	0	2.27027	0
awd-RA	94.4552	0	113.323	0	120.042	0
Awh-RB	0.175628	0.23673	0.158524	1.14979	0.20797	0.569098
Axn-RB	0.935739	67.3828	1.0347	58.61	0.647863	80.5679
Axn-RC	5.24048	88.5061	3.49205	79.6576	4.87402	108.689
axo-RA	0	2.98026	0	0.725914	0	1.57179
Axs-RB	3.07426	35.7582	1.44433	27.2015	1.84882	38.7348
az2-RA	6.26698	20.9234	5.20194	17.7164	5.98022	19.801
B-H1-RA	0.140284	0	0.0943915	0.0609159	0.0879784	0.117433
B-H2-RA	0.210972	0	0.315241	0	0.490986	0.108399
b-RA	1.2163	2.0273	1.19864	0.544436	0.942534	0.812999
B4-RA	1436.57	230.056	1470.42	211.117	1695.05	246.076
B4-RB	2.39727	229.345	2.32412	210.693	1.99149	245.732
B52-RA	72.2968	250.793	65.7871	176.841	73.0969	222.057
B52-RC	4.24213	250.793	4.27745	176.841	3.59251	222.057
b6-RA	0.0353439	0.588804	0	0.724647	0.0252279	0.225832
bab1-RB	1.29354	94.231	0.373955	125.874	0.295949	174.081
bab2-RA	583.261	559.297	688.718	186.833	788.518	253.889
babo-RC	18.3713	151.475	14.2211	128.512	15.5542	163.331
Bace-RA	0	0	0	0.0609159	0	0.225832
baf-RA	71.585	0	55.1994	0	58.5636	0
bai-RA	8.97972	13.9489	5.44402	10.7657	4.65375	14.8778
Baldspot-RB	142.754	138.85	196.334	108.383	207.486	147.487
ball-RA	2.75725	0	1.86797	0	1.52828	0
ball-RB	2.44789	35.4853	1.46917	25.5847	1.69682	31.183
bam-RA	0.309367	1.33523	0.338278	2.1181	0.0313753	0.894296
bap-RA	0.0353439	0	0	0	0	0.117433
Bap-RA	1.95307	69.9633	1.49582	73.9976	1.69745	89.1496
Bap170-RA	2.96168	143.221	1.84132	112.084	2.49605	139.863
Bap55-RA	13.3866	22.034	10.3623	16.3356	11.4069	19.4758
Bap60-RA	7.28322	37.4763	5.62739	30.6635	5.39023	37.2805
barr-RB	0.350166	83.0987	0.186978	67.7994	0.283016	96.7285
baz-RA	19.2021	216.558	18.0162	159.593	21.3901	223.385
baz-RB	0.310457	62.6966	0.368538	52.5704	0.308244	70.8391
bbc-RB	9.19945	133.751	7.18373	96.8439	8.38406	116.222
bbg-RC	0.0342529	7.57535	0	9.19321	0.0313753	15.0134
bbg-RE	94.2235	340.836	119.622	669.486	149.391	816.403
bbg-RH	70.6688	234.887	72.1165	496.828	83.9643	595.99
bbg-RI	6.61387	234.947	21.2671	566.412	22.6266	706.918
bbg-RJ	0.0342529	7.57535	0	9.07266	0	14.7875
BBS1-RA	0	0	0	0	0.0313753	0.216798
BBS4-RA	0	0	0	0	0	0
BBS8-RA	0.346892	0.843655	0.0641315	0.847747	0.144582	1.47243
bbx-RC	5.29371	89.2471	3.34573	90.6467	6.761	109.086
bc10-RA	4.08723	21.2694	3.25359	18.8103	2.8486	23.5859
bcd-RE	0	0.121385	0	0	0	0
bchs-RA	11.0823	94.3337	11.5484	90.5974	10.6673	118.156
BCL7-like-RA	3.03782	28.3955	2.43432	19.8929	2.13184	26.3863
bcn92-RA	13.4861	13.3964	10.8018	9.98512	8.76798	11.5536
bdg-RA	128.648	124.391	155.861	126.539	175.112	153.448
bdg-RB	0.589935	103.304	0.249304	104.4	0.615849	128.381
BEAF-32-RA	2.06237	0	1.00624	0	0.672452	0
BEAF-32-RB	3.24007	32.0376	3.63115	24.8029	3.51491	30.0809
beat-Ia-RA	0	0	0	0.182748	0	0.117433
beat-Ib-RB	0	10.2518	0	22.464	0	10.6051
beat-Ic-RA	0	0.364154	0.03026	0	0	0.117433
beat-IIa-RA	0	0.825534	0	1.75514	0	1.25563
beat-IIb-RA	0.975448	0.352075	1.06496	0.30331	0.8041	0.876224
beat-IIIa-RB	0	0	0	0	0	0.117433
beat-IIIa-RC	0	0	0	0	0	0.225832
beat-IIIb-RC	0.139193	0	0.0320658	0.181478	0	0.108399
beat-IIIc-RB	207.226	602.886	90.5524	83.9549	131.843	69.4659
beat-IV-RA	0.106032	0.358114	0	0.0609159	0.0252279	0
beat-Va-RA	0.0353439	0	0	0.362957	0.0313753	0.325196
beat-Vb-RA	0	0.352075	0	0	0	0.225832
beat-Vc-RA	0	0.121385	0	0.241125	0	0.225832
beat-VI-RA	0	0.23673	0.0641315	0.121832	0	0.343266
beat-VII-RD	0.0353439	0.121385	0.0320658	0.242394	0.0252279	0.343266
beg-RA	3.42333	9.09899	1.877	5.50273	2.4899	7.13631
bel-RA	2.00848	183.925	1.65073	160.428	1.60397	176.7
Bem46-RA	1.15325	13.4634	0.594804	13.0614	0.642354	17.0188
ben-RA	15.8954	33.3245	8.43247	27.5238	9.10209	36.368
Best1-RA	37.0671	133.264	50.5431	132.916	53.3152	178.859
Best2-RA	1.45717	0.364154	1.15574	0.361688	1.19417	0.225832
Best3-RA	0	0	0	0	0	0
Best4-RB	0	0	0	0	0	0
Bet1-RB	6.70092	16.1948	3.16461	11.1349	3.38454	12.4027
Bet5-RA	0.486086	7.57535	0.502219	7.07767	0.364208	8.91587
beta-Spec-RA	197.863	255.929	212.1	239.949	232.856	280.881
beta'Cop-RA	60.7124	96.0266	48.7637	79.3062	55.435	96.1685
beta3GalTII-RA	6.95052	30.8051	2.94376	24.5034	4.10616	29.566
beta4GalNAcTA-RA	26.9612	32.2435	17.1635	20.3193	21.7651	31.0023
beta4GalNAcTB-RA	14.2294	0	9.95494	0	9.80398	0
beta4GalT7-RA	9.94099	15.0595	4.84199	12.2745	5.92912	14.3539
betaCop-RA	7.06091	77.314	5.08588	62.3119	4.63044	76.4758
betaggt-I-RA	16.9735	43.5033	14.4366	38.7019	18.965	45.8801
betaggt-II-RA	2.85783	12.322	1.69363	11.5499	1.98111	15.212
betaInt-nu-RA	0.0342529	0	0	0.241125	0.0313753	0.225832
betaTry-RA	0	0	0	0	0	0
betaTub56D-RA	15.3299	72.5425	14.8362	57.4018	14.4363	72.8084
betaTub56D-RB	699.279	127.968	670.772	103.13	795.869	130.188
betaTub60D-RA	352.748	256.24	434.794	245.621	369.38	300.438
betaTub85D-RA	0	0	0	0	0	0.117433
betaTub97EF-RB	7.79483	9.77235	8.4095	5.75655	9.25075	9.3314
bft-RB	0	1.16553	0.0907801	1.20944	0.0879784	1.31886
BG4-RA	4.18017	0	3.35159	0	3.85516	0
BG642163-RA	0	0	0	0	0	0
BG642167-RA	0	0	0	0	0	0
BG642312-RA	0.0353439	0	0	0	0.0313753	0
BG642378-RB	0	0	0	0	0	0
Bgb-RA	21.9101	30.982	25.1025	30.6724	27.8716	37.6418
bgcn-RA	0.934645	0.242769	1.09702	0.304579	0.974549	0.234868
bgm-RA	12.0978	0.23673	10.4423	1.09141	11.4419	0.216798
BHD-RA	2.30214	15.5819	2.06759	17.2417	2.57916	22.1316
bi-RA	0.974354	0	0.466541	0.181478	0.848409	0
bi-RB	0	0	0	0.181478	0	0
bi-RC	5.48178	0.594844	5.06284	0.362957	7.31961	0.677497
bib-RA	105.147	48.5224	112.346	56.2736	149.283	55.1303
bic-RB	19.4572	87.8563	16.239	55.9018	19.8768	60.9748
BicC-RA	0	0	0	0.120563	0	0
BicC-RB	0	0	0.03026	0.120563	0	0
BicC-RD	0	0	0	0.120563	0	0
BicD-RA	106.176	236.708	84.3405	185.608	113.017	241.388
bif-RB	8.55058	509.271	7.14624	427.297	7.98975	515.702
bigmax-RA	42.9751	5.46894	37.3382	5.13851	52.096	7.01886
Bili-RB	0	2.75561	0	3.56866	0.0252279	2.46609
Bili-RD	0	2.75561	0	3.56866	0.0252279	2.46609
Bili-RE	0	2.75561	0	3.56866	0.050456	2.46609
Bili-RF	0	2.75561	0	3.56866	0.0252279	2.46609
Bili-RG	0.139193	2.75561	0.0320658	3.56866	0	2.46609
bin-RA	0.524703	0	0.762355	0	0.426959	0.117433
Bin1-RA	33.6676	0	18.1354	0	23.9295	0
bin3-RA	231.26	276.445	203.883	163.352	285.383	202.869
bin3-RB	127.235	51.9954	128.469	27.954	137.602	36.9281
bip1-RA	5.1986	43.3276	3.05216	37.8034	4.14752	51.8331
bip1-RB	15.5816	33.2756	17.3406	34.1142	22.6029	46.9641
bip2-RA	30.8287	172.859	18.9497	155.511	31.7636	201.253
Bj1-RA	0.0706875	0	0	0	0.0313753	0
Bj1-RC	7.535	41.4893	3.88949	27.7028	5.23822	35.9706
Bka-RA	6.0283	2.85283	2.68904	1.20816	3.06208	1.37307
bl-RD	7.81055	52.7418	7.09475	48.0309	6.94862	53.5675
bl-RE	8.08195	309.757	7.42761	265.625	10.3787	312.462
Blimp-1-RA	0.0342529	1.77245	0	0.785563	0	1.55373
blot-RA	0.0695967	0.710189	0.0961975	3.3821	0.0313753	3.07132
blot-RB	0.0342529	1.4083	0.288592	7.13223	0.314391	6.37752
blot-RC	0.0695967	0.710189	0	3.08006	0	2.85453
blot-RD	173.675	12.4736	163.465	20.9817	217.647	24.2634
blow-RA	586.006	113.758	690.01	103.478	721.789	140.251
blow-RB	7.42351	65.3917	6.89333	64.5899	6.77457	92.2751
blp-RA	1.11464	0	0.662548	0	0.767854	0
blue-RA	3.75931	78.09	2.15656	73.6308	3.28107	86.6565
blw-RA	51.3864	131.981	55.8313	94.846	56.7261	113.675
BM-40-SPARC-RA	20.9657	93.1996	8.31418	59.0466	14.7972	84.5155
Bmcp-RA	2.26025	41.1058	2.19044	31.0481	2.53972	40.424
bmm-RB	139.019	222.795	160.064	159.428	160.92	215.381
bnb-RA	0.0685055	0.115345	0	0.181478	0	0
bnb-RB	0.38551	0.115345	0.154912	0.181478	0.351913	0
bnb-RD	0.0342529	0.115345	0	0.181478	0	0
bnk-RA	0	0	0	0	0	0
bnl-RA	73.1036	11.8963	58.6062	2.30084	79.275	2.63773
BobA-RA	0	0	0	0	0	0
boca-RA	3.10633	0	1.48181	0	1.93193	0
bocksbeutel-RA	69.8165	16.7166	54.5717	17.0019	61.3999	21.2101
boi-RA	1.3963	40.3413	0.619647	24.3715	0.723546	26.0611
boi-RD	99.2403	346.646	113.448	182.18	131.395	194.261
bol-RB	0.276205	3.42352	0.0907801	2.47852	0.220266	3.86626
bol-RE	17.2688	6.84704	12.868	9.98389	21.732	12.5744
boly-RA	0	0	0	0	0	0
bon-RB	12.6287	381.43	8.77711	333.367	11.3914	423.978
bond-RA	0	0	0	0	0	0
bond-RB	0.0353439	0	0.126458	0	0.0756835	0
bond-RC	0	0	0	0	0	0
bonsai-RA	2.09226	4.0244	0.91546	1.81352	1.28279	2.24929
bor-RA	8.09831	69.1046	5.2855	32.4949	7.01136	39.864
bora-RA	3.13622	36.5294	1.09702	24.4285	1.49012	28.0393
borr-RB	4.5336	0.710189	2.78524	0.78683	3.13289	0.569098
boss-RA	0	0	0	0	0	0
botv-RA	2.84583	62.3994	1.31787	51.5996	1.59104	68.2917
bou-RA	8.08958	0.710189	5.24982	0.242394	6.84603	0.343266
bowl-RA	0.314821	2.72541	0.413244	4.1664	0.465758	8.27451
bowl-RB	16.1637	10.3249	21.9387	12.503	41.2092	20.5689
bowl-RD	0.243043	10.3249	0.283175	12.503	0.527871	20.5689
br-RA	33.9534	0	10.9793	0	21.0263	0
br-RC	0	1.53573	0	1.20816	0.0252279	0.894296
br-RH	0.0695967	1.53573	0	1.20816	0	0.894296
br-RI	16.5869	1819.66	20.4573	1749.38	23.1575	2118.16
brat-RA	12.4301	265.046	7.99577	269.363	10.545	341.666
brat-RB	407.865	411.394	195.332	319.164	277.541	403.707
brat-RC	3.30748	153.685	4.35559	135.735	3.59123	164.316
Brca2-RA	0.9689	36.547	0.494995	30.0075	0.798592	34.0374
Brd-RA	0.138102	0	2.17418	0	0.144582	0
Brd8-RA	4.95664	30.0647	4.28467	24.3689	4.27789	28.0033
Bre1-RA	6.18495	103.701	3.98027	85.7721	4.39597	101.805
Brf-RA	4.10184	111.482	5.10891	82.985	5.03409	108.77
brk-RA	68.1245	96.8401	92.5557	61.8906	95.2518	82.727
brm-RD	35.4208	163.806	33.6849	141.851	36.2049	176.881
brn-RA	2.92743	0	1.77539	0	2.32752	0
Bro-RA	0.0695967	0	0	0	0	0
brp-RG	0.172355	0.473459	0.243886	1.2107	0.23256	0.325196
brp-RH	0	0.115345	0	0.847747	0	0.108399
bru-2-RA	0.0342529	49.7736	0.03026	138.132	0.0252279	118.68
bru-2-RC	0.0342529	49.7736	0.0925859	140.252	0	118.788
bru-3-RB	6.84558	0.831573	3.36062	1.39091	5.67748	1.37307
Bruce-RA	25.1366	337	18.7303	325.942	17.3674	392.117
BRWD3-RA	42.0371	239.492	34.1947	201.265	28.5649	242.941
bs-RB	13.0576	30.7628	7.87292	27.034	8.01178	33.9832
bsf-RA	6.61387	130.807	3.97304	62.9706	3.718	72.4652
Bsg-RA	8.12383	537.245	5.07548	474.263	4.53991	596.875
Bsg-RE	0	456.738	0	406.595	0	517.011
Bsg25A-RA	0	0	0	0	0	0
Bsg25D-RB	5.3487	61.938	1.03831	55.3941	1.64085	65.934
Bsg25D-RC	1.77308	61.938	1.186	55.3941	1.30251	65.934
bsh-RA	0	0.121385	0	0.0609159	0.0313753	0.108399
bsh-RB	0	0.23673	0	0.0609159	0	0.216798
bsk-RB	26.4228	0	25.4077	0	34.4672	0
bsk-RD	3.69844	24.359	3.02913	17.8471	3.97092	25.2842
bsk-RE	4.84298	0	3.53632	0	5.97239	0
bt-RG	0.0353439	1.5176	0.0320658	3.86816	0.0756835	1.02077
BtbVII-RB	3.97356	170.433	3.53315	152.166	3.51491	183.204
btd-RA	0.0353439	0	0.03026	0	0.0818312	0.108399
Btd-RA	0.0706875	0.121385	0	0.606621	0.0313753	0.451665
Bteb2-RA	0	0	0.0320658	0	0	0
BthD-RA	1.63389	1.76642	0.724875	1.69169	0.817672	2.60159
Btk29A-RA	362.067	224.887	349.267	192.276	456.433	211.063
Btk29A-RB	22.6373	260.7	13.8797	178.943	17.7286	206.845
Btk29A-RF	1.04286	182.112	0.845915	164.035	0.798592	175.327
btl-RA	0.245225	8.24269	0.658936	9.44068	0.547589	13.6403
btl-RB	0.245225	8.24269	0.438087	9.44068	0.540803	13.6403
btn-RA	0.210972	0.115345	0.315241	0.0609159	0.157515	0.117433
btsz-RC	0	9.79708	0	5.69183	0	6.59429
btsz-RD	0.0353439	1.18365	0	1.39472	0	1.12013
btsz-RF	0.0353439	0.594844	0	0.484789	0	0.560064
btsz-RG	0	9.91846	0	6.17408	0	6.82013
btsz-RH	0.279478	10.5133	0.220849	7.08147	0.490347	7.28986
btv-RD	0	0	0	0.120563	0	0.225832
btz-RB	19.2159	38.7627	17.21	35.2678	17.0567	42.8811
Bub1-RA	1.40175	84.312	1.12006	65.1673	1.45388	80.5137
Bub3-RA	51.6307	26.3803	40.0128	21.4158	47.8344	23.577
BubR1-RA	1.91446	88.1365	2.01566	71.1193	2.13799	93.4856
Buffy-RA	0.980898	40.305	2.24193	25.1951	1.58489	23.7847
bun-RA	1.29026	654.523	0.901016	657.507	0.906288	835.625
bun-RB	344.799	455.088	298.122	386.392	393.873	517.427
bun-RC	707.028	167.001	990.14	133.173	1052.77	164.677
bun-RD	1.97096	131.184	3.16778	130.287	3.09281	162.898
bun-RE	0.488268	95.8568	0.746104	98.3119	0.842261	124.272
bun-RG	53.1645	1375.5	54.0152	1290.94	36.3909	1661.63
bun-RH	1.21521	131.184	0.936695	130.287	1.26371	162.898
bur-RB	16.9506	124.1	17.5009	100.043	24.4858	128.129
burs-RA	0	0	0	0	0	0
bves-RA	0.937921	0	0.527061	0	0.553098	0
bves-RB	13.1189	250.167	17.6518	223.014	22.1968	299.418
bw-RB	1.07929	10.0942	1.18961	14.8673	0.503281	12.2672
bwa-RA	13.6781	25.591	9.21656	20.2647	8.86825	21.2463
Bx-RB	0.93901	51.6735	0.931276	25.4679	0.779512	36.0519
Bx-RC	31.4169	282.662	27.1492	100.605	29.6777	187.351
Bx42-RA	4.95555	30.4415	3.83619	23.8321	2.81044	26.6392
bxd-RB	0	0.825534	0	1.14852	0	0.578134
bxd-RC	0	0	0	0	0	0
bxd-RD	0	0.825534	0	1.14852	0	0.695569
by-RC	282.317	49.9674	338.082	57.8752	346.781	77.84
byn-RA	0	0	0	0	0	0
bys-RA	0.904758	32.5412	0.372149	15.7874	0.609702	14.4081
Bzd-RB	2.15531	20.0188	1.62409	18.1453	0.992989	21.0927
c-cup-RA	0	0	0	0	0	0
c(2)M-RA	0.106032	4.6434	0	0.543167	0	1.2737
c(3)G-RB	0.207699	4.40064	0.375761	3.56866	0.144582	3.67654
c11.1-RA	14.8503	96.7849	15.7043	70.4974	17.9002	78.12
c12.1-RA	3.93822	6.39774	2.99887	4.35929	4.12038	6.41364
c12.2-RA	2.71755	49.822	1.33549	35.5685	1.98789	36.4222
C15-RA	12.2693	658.712	14.5287	703.268	11.9609	806.583
C1GalTA-RA	3.94367	27.5699	1.56898	26.5581	2.37988	35.9164
C1GalTA-RC	16.6603	69.3684	16.6347	59.9425	25.4013	86.3132
C3G-RD	0.659532	72.7182	0.589387	56.983	0.497134	75.5635
C3G-RE	0.311549	12.2127	0.249304	9.19198	0.201184	11.391
C3G-RH	11.2487	17.8459	5.65901	14.0881	8.1388	16.1154
C901-RA	0.0706875	0.121385	0.0320658	0	0.0252279	0
Ca-alpha1D-RB	0	0	0	0.302041	0	0.108399
Ca-alpha1T-RB	0	0.594844	0	0.605351	0	0.334231
Ca-beta-RG	1.83177	177.492	1.66157	162.774	1.97983	197.423
Ca-P60A-RB	0.0695967	0	0	0	0.0313753	0
Ca-P60A-RC	21.4376	116.762	16.2088	89.2924	21.1798	100.025
Ca-P60A-RD	2.55173	0	1.93933	0	2.04322	0
Ca-P60A-RE	0.137012	0.121385	0.0961975	0	0.175957	0
Ca-P60A-RG	0.378964	0.121385	0.407827	0	0.126139	0
ca-RA	26.8231	128.459	24.7863	110.64	32.9453	144.831
CaBP1-RA	13.9069	77.4293	8.32863	54.8116	11.6751	62.5917
cac-RA	0.174537	99.3703	0.0320658	66.0481	0.0818312	105.013
cact-RA	5.72875	0	5.69288	0	5.58591	0
cact-RB	641.396	261.646	885.793	250.475	889.605	310.466
cact-RD	3.69626	261.646	6.1829	250.475	5.66838	310.466
cactin-RA	0.733494	41.6644	0.284981	31.0938	0.29531	28.9427
cad-RA	0.865051	0.837615	1.90907	1.63458	2.85475	0.668463
cad-RB	0.0342529	0.837615	0	1.63458	0	0.668463
Cad74A-RA	0	0.115345	0	0.0609159	0	0
Cad74A-RB	0	0.115345	0	0.0609159	0	0
Cad86C-RC	38.6369	144.251	41.0502	149.692	81.3868	145.292
Cad87A-RA	0.0695967	25.0082	0.0925859	27.5949	0.050456	32.014
Cad88C-RA	0	0.23673	0	0.242394	0	0.343266
Cad89D-RB	0.138102	0.23069	0.154912	0.120563	0.0313753	0.117433
Cad96Ca-RA	18.141	2.96818	10.0629	3.14986	14.7018	2.56545
Cad96Cb-RB	1.46698	0.485538	0.623259	0.48352	0.981973	0.912366
Cad99C-RA	7.68485	280.796	7.30613	257.72	6.24223	246.772
CadN-RK	0.829707	1030.25	2.33451	1503.77	2.53548	2087.55
CadN2-RA	0	0.121385	0	0.181478	0	0.216798
CadN2-RB	0	0.121385	0	0.181478	0	0.216798
Caf1-105-RA	8.5436	47.6129	3.70929	32.0012	4.24651	41.6254
Caf1-180-RB	16.4673	66.5457	8.71386	51.0399	8.3478	55.7625
Caf1-RA	20.2027	44.6568	14.3372	31.7486	18.262	37.8405
cag-RA	0.626371	6.14289	0.404215	4.05091	0.213479	5.93487
CAH1-RA	0	0.940879	0.12104	2.30084	0.0879784	0.668463
CAH2-RA	4.89729	0	5.73037	0.181478	7.19961	0
Caki-RA	0.626371	150.232	0.468347	144.818	0.585112	172.87
Caki-RB	108.813	261.269	56.2301	247.166	55.9734	297.62
Caki-RG	0.627462	150.232	1.02386	144.818	0.812163	172.87
cal1-RA	2.19285	66.727	1.81829	60.1874	2.25055	74.0008
CalpA-RA	160.539	30.2772	155.512	30.3628	196.065	38.6987
CalpB-RA	0.106032	73.3137	0	78.2693	0	91.7422
CalpC-RA	3.33955	33.6579	2.6231	33.5101	2.36695	34.3265
cals-RA	5.47044	186.256	3.3981	160.156	3.46445	220.828
cals-RB	4.73258	186.256	4.51455	160.156	5.73409	220.828
Calx-RA	0.310457	0.704149	0.375761	1.51402	0.119354	0.668463
Calx-RB	0	0.582765	0	0.181478	0	0.117433
Calx-RC	0.0353439	0.467419	0	0.0609159	0	0.117433
Cam-RA	118.799	352.233	140.516	267.485	158.053	344.909
Cam-RB	4.6728	194.105	3.67542	154.88	3.31923	195.923
CaMKI-RA	1.07821	0	0.681973	0	1.00105	0
CaMKI-RB	0.418671	128.834	1.04192	110.079	0.642354	142.464
CaMKI-RG	1.04395	0	0.68739	0	0.402369	0
CaMKI-RH	0.557865	0	0.313435	0	0.175957	0
CaMKII-RG	1.5344	0.364154	3.09145	0.604083	0.8429	0.225832
CaMKII-RJ	64.7964	150.327	45.5126	102.317	47.7039	139.14
Camta-RD	0.73022	105.503	0.502219	91.9511	0.616487	108.96
Camta-RF	3.59678	157.601	1.99623	130.786	2.44751	162.617
can-RA	0	0	0	0	0	0
CanA-14F-RA	6.45788	243.411	4.88987	212.468	4.81191	258.632
CanA-14F-RB	1.84813	243.411	1.47279	212.468	1.53507	258.632
cana-RA	2.20267	89.9754	0.87798	60.1786	1.38922	80.5048
CanA1-RA	0	0	0	0.120563	0	0
CanB-RA	0.210972	0.965035	0	0.181478	0.0566031	1.0027
CanB2-RA	11.8751	33.81	9.66592	26.9185	7.74489	32.547
CAP-D2-RA	12.6749	97.7512	4.02634	81.1161	5.93103	107.587
Cap-D3-RA	12.3415	0	11.2927	0	11.1631	0
Cap-D3-RC	0.347984	17.3235	0.438087	11.739	0.433745	17.615
Cap-G-RG	15.8465	164.813	10.8966	135.863	13.0575	170.151
Cap-H2-RD	2.50112	84.5542	1.58841	60.6342	1.54058	81.5164
Cap-H2-RF	3.38253	84.5542	2.61588	60.6342	2.7108	81.5164
Cap-RA	0.626371	58.9699	0.281369	52.6999	0.408517	62.9982
CAP-RA	0.942281	175.209	0.434475	69.0862	0.452825	110.802
CAP-RB	0.383327	47.7831	0.124652	15.8762	0.132287	32.3391
CAP-RC	0.486086	58.3086	0.21182	17.9359	0.20797	36.6118
CAP-RD	0.31264	0.352075	0.124652	0	0.264574	0
CAP-RE	207.256	24.6743	90.8205	14.2847	128.745	20.6592
CAP-RG	0.140284	3.69649	0.03026	0.666267	0.107059	1.66212
CAP-RI	0.41649	0.23673	0.124652	0.0609159	0.0566031	0.343266
CAP-RJ	37.0072	218.044	11.4883	88.65	21.2842	143.782
CAP-RN	1.70676	24.6743	1.73429	14.2847	1.64213	20.6592
capa-RA	0	0	0.186978	0	0.0252279	0
capaR-RB	0	0	0	0	0	0.117433
Caps-RA	0.0342529	4.63736	0	7.85435	0.0313753	6.64851
caps-RB	44.2015	630.644	44.1132	684.928	52.005	792.202
capt-RA	573.526	123.657	383.358	129.665	441.558	141.434
capt-RB	6.93306	115.147	9.43785	122.045	7.41988	132.148
capu-RA	20.5533	34.9448	32.5232	83.9725	46.0949	108.906
capu-RB	0.0685055	0	0.153106	0	0.264574	0
capu-RD	11.1578	12.7471	13.2822	12.1591	15.8612	18.9247
capu-RF	0	0	0	0	0	0.117433
capu-RG	0.0695967	16.8808	0.284981	38.7844	0.150729	47.7409
capu-RI	0.0685055	0	0.183366	0	0.239345	0
car-RA	7.25551	30.6233	7.26728	27.3906	6.99188	36.4313
car-RB	6.51984	0	6.41956	0	6.28127	0
cas-RA	0	4.40667	0	5.26034	0	6.32331
Cas-RA	78.85	112.751	51.0503	81.6563	62.3033	105.347
casp-RA	18.1334	71.9779	12.0293	68.1204	14.4387	81.3087
casp-RB	17.3302	0	11.1229	0	13.7151	0
Cat-RA	546.531	119.02	446.356	56.6581	500.216	74.5156
cathD-RA	46.1358	34.0951	42.5062	28.2002	45.8265	35.6273
cato-RA	0	0	0	0	0	0.108399
Catsup-RA	5.78526	43.9284	5.25524	40.3365	3.94378	43.9831
caup-RA	0	0.837615	0	0.181478	0	0.560064
cav-RA	5.64933	4.70439	5.72676	4.41386	5.60435	6.30524
cav-RB	0.594299	4.70439	0.466541	4.41386	0.390074	6.30524
cav-RE	0.663897	0	0.217238	0	0.257788	0
caz-RB	13.1713	129.841	11.6776	94.4336	14.8633	118.662
cbc-RA	2.44461	5.58429	1.78261	5.74894	1.96818	6.36849
Cbl-RA	3.83327	93.2661	2.15656	84.7366	2.71759	108.869
CBP-RA	2.91761	35.059	3.30688	35.7906	4.92703	46.6661
CBP-RB	0.455107	35.059	0.349113	35.7906	0.25164	46.6661
Cbp20-RA	20.036	0.23673	5.54881	0.121832	8.01793	0.334231
Cbp53E-RA	0.48936	0.352075	0.559127	0.362957	0.999776	0.44263
Cbp80-RB	1.11136	87.8514	0.819265	66.3717	0.729693	80.8661
cbs-RA	7.03472	32.5044	3.44056	24.3715	3.97707	31.1558
cbt-RA	262.349	47.3828	200.104	15.6351	212.148	15.989
cbt-RB	1.3278	47.3828	0.254721	15.6351	0.213479	15.989
cbx-RA	4.31609	4.13975	2.04411	3.44683	1.69873	3.36942
cbx-RB	0.245225	2.59194	0.0320658	2.29323	0.220266	2.8455
Cby-RB	0.173446	0	0.247498	0	0.195038	0
Ccap-RA	0.0342529	0	0	0	0	0
CcapR-RA	0.0342529	0.23069	0.0641315	0.664999	0.0566031	0.108399
CcapR-RB	0	0.115345	0	0.423873	0	0
Cchl-RA	0.209881	9.57849	0.0320658	7.25534	0.0879784	7.63314
CCKLR-17D1-RA	0	0.121385	0	0.120563	0.0252279	0
CCKLR-17D3-RB	0	50.3195	0	17.3141	0.0313753	31.3545
Ccn-RA	0	0.485538	0	0.362957	0	0.343266
Ccp84Aa-RA	0	0	0	0	0	0
Ccp84Ab-RA	0	0	0	0	0	0
Ccp84Ac-RA	0	0	0	0	0	0
Ccp84Ad-RA	0	0	0	0	0	0
Ccp84Ae-RA	0	0	0	0	0	0
Ccp84Af-RA	0	0	0	0	0	0
Ccp84Ag-RA	0	0	0	0.120563	0	0
CCS-RA	2.5849	27.916	1.44253	25.4057	1.91158	28.9156
Cct1-RA	786.625	83.8693	790.988	66.5417	839.413	78.8427
Cct1-RB	8.22594	83.8693	10.1501	66.5417	7.6605	78.8427
Cct1-RC	7.08905	80.3183	4.37365	64.2409	5.14897	74.4344
Cct1-RD	9.22799	83.8693	8.78794	66.5417	7.9535	78.8427
Cct2-RA	4.70923	22.1614	6.82017	28.8056	4.41568	31.0384
Cct5-RA	16.299	74.582	12.3247	43.4292	15.5814	55.2747
Cct5-RB	11.5341	74.582	6.50717	43.4292	7.19243	55.2747
Cctgamma-RD	2.79587	92.798	0.781782	62.2433	1.00592	69.7371
CD98hc-RA	111.316	177.072	107.881	113.405	113.966	136.484
Cda4-RA	0	0.23673	0.0320658	0.484789	0.0252279	0.776863
Cda5-RA	0.0706875	2.51284	0.03026	6.35429	0	5.85358
Cda9-RA	0	0	0	0	0	0.117433
CDase-RB	0.0695967	0	0	0	0	0
CDase-RD	452.205	77.0537	519.55	48.4764	648.162	62.5285
cdc14-RA	88.9655	186.735	77.5645	182.257	93.3328	193.593
cdc16-RA	12.4395	25.7069	7.04145	16.6999	6.84539	21.2915
cdc2-RA	5.22848	52.4997	4.72456	37.1993	4.52953	50.3877
cdc23-RA	0	27.1207	0	22.9793	0	24.1821
Cdc27-RA	14.3653	84.6888	11.4291	73.49	11.6448	92.2932
cdc2c-RB	15.3531	43.6005	5.15182	30.9681	8.55937	42.8901
cdc2rk-RB	0.48936	8.26138	0.464735	5.32126	0.302096	5.7271
Cdc37-RA	0.384418	0	0.560933	0	0.351913	0
Cdc42-RA	6.02285	42.4965	6.50854	34.1891	6.61219	39.1052
Cdc42-RB	1.43274	42.4965	1.55273	34.1891	1.20711	39.1052
CDC45L-RA	3.73052	31.4059	1.65976	22.5503	2.09496	25.8442
Cdc6-RA	0.313731	43.0612	0.0605201	28.1749	0.163662	35.4106
Cdep-RE	47.9661	611.475	57.9969	560.892	62.042	635.538
CdGAPr-RC	94.7775	295.267	89.8879	341.049	102.974	412.469
cdi-RA	67.1964	914.809	62.2821	1032.47	78.5426	1486.48
Cdk4-RB	1.43274	73.5576	0.569962	52.1364	0.61034	66.6657
Cdk4-RC	2.27007	73.5576	1.46014	52.1364	1.61075	66.6657
Cdk5-RA	1.22176	2.81055	0.678361	2.23993	0.641715	3.15262
Cdk5alpha-RA	0.55241	3.24114	0.844108	5.38344	1.23912	6.4859
Cdk7-RA	9.23585	0	4.21873	0	6.52589	0
Cdk8-RA	5.36811	11.703	7.95872	13.2454	5.87675	12.3124
Cdk9-RA	1.49578	0	1.1327	0	1.17637	0
Cdlc2-RB	0	0	0	0	0	0
cdm-RA	35.0028	66.7451	38.7996	58.7407	41.0962	75.7261
CdsA-RA	40.6273	61.0883	38.9257	56.3815	48.7385	75.3106
CecA1-RA	0.0342529	0	0.0623259	0	0.126139	0
CecA2-RA	0	0	0.124652	0	0.0879784	0
CecB-RA	0.277296	0	0.215432	0	0.364847	0
CecC-RA	0.138102	0	0.27234	0	0.201823	0
Ced-12-RA	2.19938	62.0473	1.34633	58.5554	2.06781	73.3143
ced-6-RA	41.5362	72.9121	25.9158	71.33	27.4175	86.0873
ced-6-RB	249.679	0	353.879	0	391.395	0
cenB1A-RB	10.3211	41.3963	7.25147	41.6132	6.26874	47.0002
cenB1A-RC	8.98671	20.8932	8.12584	16.0336	8.08387	22.4477
cenG1A-RA	24.1492	68.2995	27.5557	70.1104	34.441	88.8696
cenG1A-RB	467.133	104.677	428.429	111.211	546.471	148.895
cenG1A-RC	0.172355	15.4967	0.315241	16.9994	0.144582	21.7251
Cenp-C-RA	4.7424	108.313	2.6213	89.5732	4.04892	116.213
Cep135-RA	2.17059	69.0459	1.81829	61.2154	2.63576	80.324
Cep97-RC	0.48936	13.8517	0.315241	13.7251	0.503281	16.4857
Cep97-RD	1.14562	4.86202	1.28039	4.47605	1.25141	5.86261
cer-RA	61.8772	0	60.2642	0	68.1447	0
cerv-RA	2.16622	0	1.32329	0	1.54609	0
cerv-RB	2.06129	3.19283	1.32149	2.72218	1.43903	2.45705
Cf2-RA	0	0	0.0605201	0	0	0
Cf2-RC	0.525794	54.3198	0.7872	46.7707	0.641077	59.7101
cg-RD	40.2767	172.674	30.495	139.488	30.4437	170.522
cg-RF	6.44916	229.512	5.58268	188.743	4.38495	231.794
CG10000-RA	0	0	0	0	0	0
CG10005-RA	71.9065	1.07435	73.4271	2.35796	99.4591	0.803967
CG10006-RA	0	0	0	0.0609159	0	0
CG10006-RB	0.0342529	0.121385	0.0605201	0.121832	0.050456	0.108399
CG10011-RA	48.9695	378.534	38.3494	337.375	51.029	454.89
CG10013-RA	0	0.121385	0	0.0609159	0	0
CG10014-RA	0	0	0	0	0	0
CG10019-RB	0	0	0	0.0609159	0	0.117433
CG10026-RA	0.0695967	0.352075	0	0	0.0313753	0.117433
CG10026-RB	0	0.352075	0	0	0	0.117433
CG10029-RA	0	0	0	0	0	0
CG10031-RA	0	0	0.03026	0	0	0
CG10032-RA	0	0	0	0.120563	0	0
CG10035-RA	0	0	0	0	0	0
CG10038-RA	6.5122	15.8608	6.9498	15.9041	7.61388	20.1895
CG10039-RB	0.138102	0	0.03026	0	0.0566031	0
CG10041-RA	3.19927	0	2.57659	0	2.18972	0
CG10050-RA	7.34909	7.49624	2.69446	4.83773	2.5164	5.17608
CG10051-RA	0.413216	0.837615	0.464735	1.26908	0.226412	0.876224
CG10053-RA	9.63642	5.18389	7.9759	4.29077	8.5066	4.51665
CG10055-RA	1.74646	67.9909	1.975	63.2776	1.22619	66.0515
CG10062-RA	0.210972	0	0.126458	0.0609159	0.151367	0
CG10062-RB	0	0	0.03026	0.0609159	0	0
CG10063-RA	1.9786	6.68278	2.67098	8.58533	2.7231	9.27721
CG10064-RA	1.45826	2.98026	1.35672	4.4126	1.54673	4.74249
CG10068-RA	1.18097	16.4986	0.587581	12.2822	0.962893	16.6212
CG10069-RB	20.7677	62.3451	19.3485	58.9272	18.1702	78.373
CG10073-RA	0	0	0	0	0	0
CG10075-RA	2.73064	9.3478	1.12006	5.86823	1.58425	8.12997
CG10077-RA	22.4815	127.846	19.2523	119.582	23.109	151.316
CG10080-RA	3.80339	144.768	1.96056	95.878	2.99446	113.242
CG10081-RA	0	0	0	0	0	0
CG10082-RA	160.544	108.803	120.367	131.232	132.598	151.47
CG10082-RB	2.15095	38.2222	4.17222	52.6427	2.82952	60.2972
CG10083-RA	33.5331	59.9838	26.0685	65.2105	30.5399	76.8643
CG10086-RA	0	0	0	0.121832	0	0
CG10089-RC	0.452924	1.86968	0.1513	0.364226	0.16981	0.903331
CG10089-RD	0	0	0	0.0609159	0	0
CG10092-RA	10.0008	18.8532	7.74061	14.6972	7.90728	17.3982
CG10096-RB	0.0695967	1.55384	0.124652	3.80344	0	2.12282
CG10097-RB	0.764473	2.3975	0.438087	3.19808	0.546951	1.8157
CG10098-RA	13.5998	37.6823	11.028	32.2524	11.7279	45.0129
CG10102-RA	0.103849	0	0.126458	0	0.0627505	0
CG10103-RA	22.9889	63.0673	16.5041	60.8398	16.0038	79.5923
CG10104-RA	0	0	0	0	0	0
CG10107-RB	34.6341	108.561	37.6981	91.7595	44.2444	102.139
CG10107-RC	9.8681	81.5806	6.23981	74.0913	7.46251	86.4577
CG10116-RA	0	0	0	0	0	0.117433
CG10126-RA	399.899	45.0209	214.778	33.6636	249.336	49.0507
CG10126-RB	0	0	0.0605201	0	0	0
CG10131-RA	1.53659	17.2577	1.8219	12.2035	1.43288	12.7099
CG10132-RA	8.3527	1.88176	7.11193	1.32873	5.57066	0.876224
CG10133-RA	77.9423	14.2098	44.0955	10.4661	43.0536	14.0919
CG10137-RA	6.07019	14.4707	2.79202	5.63092	5.65928	7.14532
CG10139-RA	3.45758	19.2602	3.84117	18.6974	3.14391	21.138
CG10140-RA	0	0	0	0	0	0
CG10144-RA	23.2416	64.9056	15.2382	61.7801	16.2536	74.8499
CG10147-RA	2.81703	14.0341	1.42988	13.1198	2.08881	18.6447
CG10151-RD	1.04832	13.9918	0.587581	12.8863	0.987482	16.6574
CG10153-RA	8.83878	2.00918	8.55626	1.63458	9.57463	2.34865
CG10154-RA	0	0	0	0	0	0
CG10157-RA	4.33397	0	1.71848	0	3.00124	0
CG10158-RA	14.6003	21.3304	8.72923	26.006	9.43722	23.4866
CG10163-RA	2.20201	4.58242	1.30884	3.8707	1.28702	2.5474
CG10164-RB	0	0.115345	0	0	0	0.117433
CG10165-RA	0.451833	54.5632	0.185172	38.773	0.295949	49.9451
CG10166-RA	2.36957	13.4936	1.49582	11.1895	1.98111	12.6014
CG10168-RA	0	0	0	0	0	0
CG10170-RA	0	0	0	0	0	0.117433
CG10171-RB	3.4146	19.6607	3.78065	19.8954	2.92428	22.2671
CG10175-RA	0.486086	0	0.931276	0.120563	1.01886	0.108399
CG10175-RC	0	0	0	0.120563	0	0.108399
CG10176-RB	0.0353439	0.115345	0	0.181478	0.0252279	0.234868
CG10177-RA	0	0	0	0	0	0
CG10178-RA	0	0	0	0.0609159	0	0.108399
CG10182-RA	0	0	0.03026	0	0	0
CG10183-RB	0	0	0.03026	0.0609159	0	0.117433
CG10184-RA	25.7593	24.9352	13.5269	22.7686	21.0691	26.8651
CG10185-RA	0.102759	0.716229	0.0320658	1.57239	0.0818312	1.58082
CG10186-RD	0	1.20176	0.0943915	1.08887	0.0313753	1.22853
CG10186-RG	0.0706875	1.93007	0.0623259	2.41887	0.0313753	2.37576
CG10186-RH	0.0706875	1.93007	0.0623259	2.41887	0.0313753	2.37576
CG10188-RA	25.1452	110.972	26.5685	106.321	27.6529	125.924
CG10189-RA	10.7914	17.245	6.22219	14.9384	6.11569	14.8689
CG10191-RA	4.67389	17.3664	2.49845	14.2188	3.05043	18.5363
CG10194-RA	2.29014	16.8682	1.15213	11.8634	2.25183	17.0007
CG10195-RA	5.19313	18.544	2.27941	16.6973	2.69787	18.6537
CG10200-RB	0	0	0	0	0	0
CG10202-RA	0	0	0	0	0	0
CG10205-RB	0.0695967	0	0.281369	0	0.107059	0
CG10208-RA	4.28511	0	3.69709	0	2.79814	0
CG10209-RA	4.339	23.1391	2.50387	22.9222	3.46509	27.2173
CG1021-RH	121.628	194.791	120.769	175.867	132.225	197.748
CG10211-RA	0	0.115345	0	0.181478	0.0566031	0.225832
CG10214-RA	0.763382	4.0244	0.441699	1.27162	0.452825	2.82742
CG10217-RA	16.333	48.7542	15.3475	48.0246	12.7389	60.5954
CG10219-RA	8.42011	8.48603	5.7186	8.04345	5.00503	10.569
CG10221-RA	1.70348	47.6919	1.59021	40.0522	1.49499	50.9387
CG10222-RA	3.68535	5.47498	2.24734	6.59415	2.20073	8.18416
CG10225-RA	2.67893	34.4472	1.94655	31.6382	2.3343	36.2867
CG10226-RA	0	0	0	0.120563	0	0
CG10232-RA	0	0.121385	0	0	0	0
CG10237-RA	1.21412	4.04856	1.36214	4.47351	1.40406	5.83551
CG10237-RB	0.555683	4.04856	0.336472	4.47351	0.3587	5.83551
CG10237-RC	0.349075	2.63422	0.186978	3.32499	0.220266	3.84818
CG1024-RB	24.5166	23.2055	16.2829	20.0807	20.1248	21.8244
CG10249-RA	0	11.2169	0	10.0994	0.0313753	11.3097
CG10249-RC	0.0695967	11.2169	0.154912	10.0994	0.150729	11.3097
CG10249-RD	0.311549	12.1638	0.154912	12.4598	0.257788	13.4506
CG10249-RE	2.34665	37.2263	3.02551	48.4916	2.91262	39.5478
CG10251-RB	0	0	0.03026	0	0	0
CG10252-RA	0	0	0	0	0	0
CG10253-RA	0.20879	0	0.0623259	0	0.0818312	0
CG10254-RA	5.36877	75.6738	4.64101	67.0265	4.74852	83.269
CG10254-RB	0	0	0	0	0	0
CG10257-RA	0.207699	1.43246	0.281369	1.0876	0.132287	1.11109
CG10260-RB	82.7796	169.675	70.0601	152.672	93.1204	177.505
CG10262-RA	0.0353439	0	0.0320658	0	0.050456	0
CG10263-RD	6.42581	15.8126	6.47691	13.5513	4.93126	18.5453
CG10264-RA	0.209881	0.588804	0.75694	1.57493	0.490347	1.8157
CG10265-RA	2.92088	4.38856	1.28039	4.35041	2.16936	5.29351
CG10267-RB	2.23692	38.0894	1.65073	34.0583	1.68517	38.247
CG10268-RA	11.9414	14.0643	5.58312	9.18813	5.66582	12.9628
CG10274-RB	4.84188	39.3944	4.11936	28.7193	2.74705	38.8703
CG10277-RC	0.935739	60.6626	1.06315	64.1267	1.62241	78.138
CG10277-RD	6.9396	60.6626	4.09408	64.1267	3.93763	78.138
CG10280-RA	0	0	0	0	0	0
CG10283-RD	51.1632	192.387	62.61	193.146	73.0508	262.345
CG10286-RA	48.6062	55.9353	34.1414	32.7893	37.6106	36.8378
CG10289-RA	6.1376	75.056	3.34256	62.1266	4.04406	76.7198
CG10298-RA	0	0	0	0	0	0
CG10300-RA	0	0	0	0	0	0
CG10301-RB	0	0	0	0	0	0
CG10306-RA	5.82715	24.3892	3.81632	14.3977	3.96222	16.838
CG10307-RA	0	0.115345	0	0	0	0
CG10311-RA	0.658442	6.82229	1.3373	8.71096	1.18931	8.29256
CG10317-RD	0	0	0	0	0	0
CG10320-RA	1.57083	0	1.25555	0	1.3271	0
CG10320-RB	5.56665	0	4.09769	0	4.9588	0
CG10321-RA	14.7187	101.983	11.4734	88.1539	14.0654	108.038
CG10324-RA	5.87711	37.8888	1.71667	32.373	3.36969	37.9669
CG10326-RA	2.94859	27.6303	2.7175	28.6076	4.61623	33.7755
CG10332-RA	0.0353439	0	0	0	0	0
CG10333-RA	15.6469	68.1781	9.17093	56.8637	9.27126	62.6459
CG10336-RA	9.1091	10.9627	2.92073	7.31498	4.56513	8.7894
CG10336-RC	0.244134	0	0.0623259	0	0.195038	0
CG10337-RA	2.92524	6.05774	1.53331	4.83901	1.62919	4.94121
CG10338-RA	2.72627	21.3606	0.441699	15.7861	1.1505	19.1235
CG10339-RA	0	0	0	0	0.0252279	0.117433
CG10340-RA	11.8561	0	6.0316	0	8.48433	0
CG10341-RA	6.09462	68.0562	2.05314	33.807	2.52191	33.4412
CG10343-RA	2.05693	7.35069	1.24832	3.99634	1.20096	5.97101
CG10344-RB	30.5781	12.9169	8.70575	9.56251	10.9547	12.4388
CG10345-RA	0.0342529	0	0	4.35803	0.0566031	0.551029
CG10347-RB	6.56173	11.0109	3.73819	9.73386	4.48881	10.4877
CG10348-RB	0	0	0	0.908663	0.0627505	0.686532
CG10349-RA	0	0	0	0	0	0
CG10352-RA	0.0342529	0.115345	0.126458	0.242394	0.050456	0.325196
CG10353-RD	13.067	80.3359	6.6779	74.2235	7.07116	89.2038
CG10357-RC	0.137012	0.23673	0.65713	1.93662	0.641715	1.35499
CG10359-RE	13.3109	3.22907	16.7453	8.27948	20.328	8.21127
CG10361-RA	0.210972	0	0	0.120563	0.094126	0
CG10362-RA	0.244134	1.20176	0.473764	1.57112	0.364208	1.71633
CG10365-RA	6.43977	22.871	1.27136	5.38598	1.35232	7.17243
CG10365-RB	9.38902	22.871	6.20911	5.38598	5.5416	7.17243
CG10365-RC	246.075	96.1995	290.347	18.8903	272.375	29.0601
CG10366-RA	2.90191	31.0786	1.53331	25.6456	1.64085	29.9996
CG10373-RA	41.0514	28.3345	56.992	21.8993	53.4995	29.9725
CG10375-RB	42.8987	11.4904	27.4613	10.5905	35.5722	12.7551
CG10376-RA	4.46073	90.8559	2.93835	49.6515	3.42333	62.5375
CG10383-RA	28.4917	208.093	34.0232	194.996	43.5317	257.44
CG10384-RB	0	0.115345	0	0	0	0
CG10395-RA	0.692694	17.0204	0.758745	13.5538	0.969677	20.361
CG10396-RA	0.138102	0.588804	0.186978	0.422604	0.201184	0.451665
CG10399-RA	0	1.89987	0.03026	1.63204	0.0313753	1.3821
CG10405-RB	0.421944	0	0.0605201	0.0609159	0.16981	0
CG10407-RA	0.695967	5.78477	0.901016	5.32253	0.82382	6.52203
CG1041-RA	0.0685055	0	0.0623259	0	0.0566031	0
CG1041-RB	0.698149	15.6181	0.585775	13.6084	0.585112	15.5915
CG10413-RA	403.151	69.5013	344.374	70.7957	431.955	91.4711
CG10414-RA	3.97683	33.2816	2.39684	23.4805	3.39619	33.8297
CG10417-RB	4.66953	60.4446	2.94737	48.022	3.69637	58.852
CG10418-RA	1.29026	0.825534	0.842302	0.120563	0.993629	1.0027
CG10419-RA	9.82403	17.9673	3.45501	13.003	3.97451	15.7089
CG10420-RA	1.39085	40.9784	0.658936	28.3119	0.80474	35.9796
CG10424-RA	20.207	0	12.6255	0	14.3552	0
CG10425-RA	13.602	21.6578	5.88752	19.9614	8.69717	27.118
CG10426-RA	117.548	47.4245	66.9705	42.0523	87.9878	49.3308
CG10428-RA	2.02485	39.2306	0.97598	25.2166	1.40829	32.529
CG10431-RA	0.0353439	18.6352	0	22.332	0.0252279	21.7973
CG10433-RA	93.2253	0.965035	85.3672	0.849014	93.8432	1.87892
CG10435-RA	3.58696	29.8581	3.92292	32.6636	4.34128	36.6481
CG10440-RA	66.4507	31.2719	72.8256	41.6106	90.8413	60.4057
CG10444-RA	218.207	34.9563	208.556	26.0783	246.583	30.5054
CG10445-RC	2.40709	37.6461	1.81467	30.7829	1.28894	33.7664
CG10459-RA	0	0	0	0	0	0
CG10462-RB	5.10172	0	3.18043	0	4.49137	0
CG10462-RC	6.9119	52.7599	7.02022	46.1996	5.68809	59.8366
CG10463-RA	18.2588	24.1398	6.70274	13.8596	7.68996	11.4271
CG10465-RA	1.18533	29.0024	1.24291	24.5085	1.66608	31.3365
CG10466-RA	1.25274	0	1.00083	0	0.962893	0
CG10467-RA	0.277296	0	0.158524	0	0.283016	0
CG10469-RA	0.346892	5.71171	0.438087	5.7464	0.44053	7.47956
CG10470-RA	9.29935	10.1733	8.51922	6.77562	10.5424	9.34042
CG10472-RA	0.0342529	0.23673	0.03026	0.48352	0.0313753	0.117433
CG10474-RA	0	0	0	0	0	0
CG10476-RA	0	0	0	0	0	0
CG10477-RA	0	0	0	0.362957	0	0
CG10478-RA	0	0.121385	0	0.120563	0	0
CG10479-RA	7.33427	27.5446	5.19247	6.11063	6.60604	7.20855
CG10481-RB	0	0	0	0.181478	0	0
CG10483-RA	0	0.121385	0	1.32873	0	0.334231
CG10486-RB	0	0	0	0	0	0
CG10492-RA	7.58059	128.399	7.14941	115.405	9.37936	132.32
CG10494-RB	0.0706875	47.2064	0.188784	45.3557	0.0756835	58.057
CG10495-RA	0.871595	5.42666	0.311629	4.05218	0.621996	3.13455
CG10496-RA	0	41.4826	0	32.5354	0	42.5288
CG10505-RA	0.413216	3.57511	0.434475	3.80724	0.263935	3.30619
CG10508-RC	0.103849	7.11397	0.156718	2.59908	0.150729	2.14993
CG10508-RG	80.5775	12.8987	57.53	4.8352	72.9756	5.90778
CG10510-RA	0	0	0.03026	0	0.0252279	0.108399
CG10512-RA	0.278387	0	0.592999	0	0.616487	0
CG10512-RB	0.0342529	0	0.0907801	0	0.050456	0
CG10512-RC	0.869414	5.30528	0.462929	6.89238	0.660157	6.11555
CG10512-RD	0.20879	0	0.0943915	0	0.207333	0
CG10513-RB	0.0342529	0.479499	0	0.302041	0	0.108399
CG10514-RA	0	0.23673	0.03026	0.362957	0.0566031	0.451665
CG10516-RA	17.3503	19.1932	7.33278	16.3382	11.624	16.802
CG10527-RA	43.3328	48.0742	46.4047	36.4112	55.667	44.9948
CG10535-RA	4.60691	74.3615	3.08423	42.5802	3.58699	46.5035
CG10543-RA	2.8899	132.787	2.29566	123.554	1.7159	151.516
CG10550-RA	0.244134	0	0.493189	0	0.119354	0.117433
CG10553-RA	0	0	0	0.0609159	0	0
CG10555-RA	4.64837	76.5307	2.90267	65.8056	2.72925	77.9212
CG10559-RB	0.699241	0	0.215432	0.121832	0.340257	0
CG10560-RA	0	0.121385	0.0641315	0.181478	0	0.903331
CG10561-RA	0.555683	18.0827	0.559127	16.5095	0.358061	17.895
CG10562-RA	1.24401	1.45057	0.86895	2.6638	0.855833	2.24025
CG10565-RA	47.1251	82.9279	46.3176	57.9539	51.0427	66.2322
CG10566-RA	0.0706875	0.23069	0	0.121832	0.0252279	0.560064
CG10570-RA	0.277296	0	0.0925859	0	0.16981	0
CG10576-RA	0.139193	0	0	0	0.0818312	0
CG10576-RB	119.472	13.9912	116.075	5.08013	135.136	8.28352
CG10581-RA	0.452924	0	0.723068	0	0.962893	0
CG10584-RA	28.6647	7.22931	22.7272	9.36965	20.7278	7.96736
CG10585-RA	9.88012	48.8207	6.82739	36.1777	6.32853	43.5405
CG10586-RA	0	0	0	0	0	0
CG10587-RA	0	0	0	0	0	0
CG10588-RA	0	0	0	0.0609159	0	0.108399
CG10589-RA	0	0	0	0	0	0.225832
CG10590-RA	7.70298	52.8028	4.38448	46.8189	4.21873	56.5755
CG10591-RA	0.0685055	0.364154	0.122846	0.907394	0.175957	0.325196
CG10592-RA	0	0	0	0	0	0
CG10597-RA	0	0	0	0	0	0
CG10597-RB	0	0	0.0320658	0	0	0
CG10598-RA	0	0	0	0	0	0
CG10600-RA	5.29699	151.233	4.31493	112.469	4.81869	144.442
CG10602-RA	7.95214	0.352075	3.96762	0	3.0042	0.343266
CG10602-RB	5.37859	52.6325	3.3534	41.3733	4.37943	52.9081
CG10602-RC	2.37175	0	1.03109	0	1.58489	0
CG10616-RA	10.9344	47.431	7.88693	38.9024	10.9638	48.9515
CG10621-RA	6.02611	2.40957	8.14532	9.19577	6.27576	9.96377
CG10623-RA	3.83437	16.9539	3.45096	15.1871	2.87574	20.6772
CG10625-RH	0.310457	0.825534	2.28888	16.1084	1.85857	15.0044
CG10627-RA	8.98561	33.5305	9.9762	27.1533	7.71096	31.3998
CG10628-RA	0.592118	0	0.219044	0	0.314391	0
CG10630-RA	0.140284	0.115345	0.373955	0.0609159	0.0313753	0.117433
CG10631-RA	37.8602	258.502	38.3372	274.26	46.1148	314.594
CG10635-RA	0.523612	9.90639	0.76553	7.62212	0.861981	8.31063
CG10638-RB	25.0295	23.1324	20.3769	17.9702	13.1271	19.3945
CG10639-RA	0.456197	13.3601	0.154912	10.0409	0.107059	15.2934
CG10641-RA	1517.32	308.584	1401.99	230.74	1625.63	295.407
CG10646-RA	1.01624	21.415	0.81746	18.6872	0.918583	20.8308
CG10650-RA	0	0.121385	0	0.181478	0	0
CG10651-RA	0	0	0	0	0	0
CG10654-RA	1.45935	6.94426	0.8852	4.7121	1.20775	6.22395
CG10657-RA	2.94859	8.10918	4.83072	16.0945	2.98216	7.42537
CG10659-RA	0	0	0	0	0	0
CG10660-RA	0.139193	4.15787	0.277758	3.75394	0.3587	4.39018
CG10663-RA	0.212063	28.1581	0.71765	42.9686	0.874913	59.5836
CG10663-RB	0.622007	28.2735	1.21084	43.4533	1.30251	60.7128
CG10663-RC	1.11136	33.8578	1.56718	49.682	2.0623	68.7976
CG10664-RA	0	31.2423	0	31.7549	0	34.3446
CG10664-RB	0	31.2423	0	31.7549	0	34.3446
CG10669-RA	2.96277	15.9032	2.90447	12.885	2.59951	16.1063
CG10671-RA	5.99951	35.3518	4.90432	33.1497	4.48778	39.4123
CG10672-RA	1.32452	18.4655	0.59661	13.8508	1.13821	16.2057
CG10673-RA	3.67074	1.19572	2.51471	1.20944	1.98047	1.1382
CG10674-RA	2.75507	0	1.65796	0	1.73562	0
CG10680-RA	0	0.467419	0.249304	1.32873	0.094126	0.560064
CG10681-RA	0.493723	6.60427	0.406021	8.10688	0.370995	8.10287
CG10688-RA	0.906941	11.418	0.740687	9.07138	1.1062	11.4903
CG10694-RA	0.0706875	0.831573	0.0961975	1.5102	0.0566031	2.01442
CG10700-RA	0	0	0	0.120563	0	0
CG10702-RA	0.277296	0.346035	0.186978	0.181478	0.201184	0.117433
CG10703-RA	3.54616	41.1904	3.25178	58.9349	2.9686	62.5917
CG10710-RA	0	0	0	0	0	0
CG10713-RA	0.523612	0.831573	0.413244	1.02795	0.345766	0.560064
CG10721-RA	7.8677	20.5834	5.6965	19.5375	5.20071	23.9744
CG10722-RB	2.31894	42.7026	1.09161	42.5079	2.10597	52.357
CG10725-RB	0	0	0	0	0	0
CG10730-RA	1.18423	11.5448	0.993602	10.3468	0.371632	10.1173
CG10731-RA	1.70457	0	1.45155	0	1.396	0
CG10732-RA	8.90798	65.0578	5.75384	60.7484	5.9783	77.6774
CG10732-RB	0.41649	42.8173	0.749716	39.1474	0.641715	51.0382
CG10734-RA	0	0	0.0907801	0.241125	0.0252279	0.216798
CG10737-RC	5.85267	40.2681	4.85283	33.7525	4.28276	30.9029
CG10737-RE	297.733	67.6249	399.26	53.1846	439.183	53.1971
CG10738-RA	0.0342529	15.7274	0	7.0764	0.0252279	6.27815
CG1074-RA	4.49172	31.4663	3.06841	18.0895	3.66755	21.0837
CG10741-RA	4.31391	123.032	3.36921	112.941	2.81171	136.99
CG10741-RB	3.85662	247.102	3.3656	237.445	2.43393	287.033
CG10743-RB	23.0302	48.9421	14.0305	43.7389	16.7232	55.0579
CG10747-RA	1.35659	17.7185	0.683779	20.2723	1.54673	24.6157
CG10748-RA	0	0	0	0	0	0
CG10749-RA	0	0	0	0	0	0
CG1075-RA	0	0	0	0	0.0252279	0
CG10750-RA	0	0	0	0	0	0
CG10752-RA	0	0	0	0	0	0
CG10754-RA	0.628552	19.7398	0.537896	16.1478	0.527871	18.1118
CG1076-RA	0	0	0	0	0	0
CG10761-RA	0.0342529	0.594844	0.279564	1.02669	0.201184	0.225832
CG10764-RA	4.76901	0.23673	2.33046	0.121832	2.14477	0.234868
CG1077-RA	0.0342529	0	0.126458	0.241125	0.0313753	0
CG10777-RB	2.9992	93.9078	2.1263	80.9456	2.75575	99.4655
CG10778-RA	3.34173	6.37962	2.83673	3.74887	3.85771	5.7271
CG10793-RA	0.0706875	0.115345	0	0.241125	0	0.108399
CG10795-RA	3.70499	19.2844	2.50206	16.7557	2.91941	19.3041
CG10799-RA	0	0	0.220849	0.120563	0.213479	0
CG10801-RA	0	1.19572	0	0.724647	0.0313753	1.14723
CG10802-RA	36.316	51.3275	18.7817	30.6712	15.9405	36.8287
CG10803-RA	13.7878	56.0862	14.2094	46.9496	15.3391	60.9025
CG10804-RB	0.0342529	0	0	0.241125	0.0313753	0
CG10804-RC	0.0342529	0	0	0.241125	0	0
CG10809-RA	8.29946	26.3193	6.22941	24.0173	7.15723	28.7891
CG10814-RA	0.138102	0.242769	0.466541	0.362957	0.201184	0
CG10822-RA	0	0	0	0	0	0
CG10824-RA	0.0353439	0	0	0.241125	0	0
CG10825-RB	2.03576	36.7782	1.06857	31.3958	0.943813	38.1476
CG10827-RA	0	0	0	0	0	0.108399
CG10830-RA	0	0.121385	0	0	0	0
CG10834-RA	0	0	0	0	0	0
CG10839-RA	0	0	0	0	0	0
CG10841-RA	0	0	0	0	0	0
CG10845-RA	0	0	0	0	0	0
CG10853-RA	0.0342529	0	0	0.0609159	0	0
CG10855-RA	2.00412	8.26742	1.7379	6.83781	2.71696	10.3522
CG10858-RA	0.139193	71.9296	0.03026	57.5807	0.0313753	72.8264
CG10859-RA	0.103849	8.74088	0.0943915	4.29203	0	4.31792
CG10862-RA	0	0	0	0.242394	0	0
CG10863-RA	388.589	22.6596	429.987	20.2038	546.707	31.2462
CG10864-RA	2.37065	11.9458	2.11547	12.6413	2.18972	16.0883
CG10866-RA	19.385	20.7048	13.6123	16.4549	13.6174	23.586
CG10869-RA	0	0.479499	0	1.63331	0.0879784	1.86989
CG10869-RB	0	0.479499	0	1.63331	0.0879784	1.86989
CG10874-RB	3.21563	47.2856	2.22972	49.1794	2.85539	53.6397
CG10877-RA	5.4905	12.4796	6.03341	16.5856	7.24033	20.8217
CG10880-RA	3.75495	17.591	2.18863	13.305	2.51025	16.2599
CG10881-RA	0	0	0	0	0	0
CG10882-RA	11.0512	97.442	6.89738	78.2199	8.40441	98.3184
CG10887-RA	13.4726	52.2865	8.99074	43.4445	9.20788	54.1185
CG10889-RA	20.1232	28.2312	18.1847	24.3118	22.4183	28.9065
CG10898-RA	0.766655	21.47	0.315241	18.6821	0.452825	24.3808
CG10899-RA	0	0	0	0	0	0
CG1090-RB	6.73954	27.9769	6.37847	17.3077	7.89498	27.678
CG10903-RA	0.451833	4.39459	0.373955	3.44302	0.214118	3.92948
CG10904-RA	26.4068	3.81787	24.8418	3.02422	23.9751	3.12552
CG10907-RA	1.14453	5.20201	1.15574	4.2933	0.849688	5.68196
CG10908-RA	2.37283	26.5807	2.27941	21.9665	2.50347	27.5606
CG10909-RA	0	0	0	0	0	0
CG1091-RA	3.03564	50.5085	2.30967	42.7122	1.94359	48.9425
CG1091-RB	5.57865	50.5085	4.75438	42.7122	6.14643	48.9425
CG10910-RB	0	0.121385	0	0	0	0
CG10911-RA	0	0.115345	0	0	0.0627505	0.234868
CG10912-RA	0	0	0.0320658	0.422604	0.0252279	0.343266
CG10914-RA	2.66104	14.5317	1.71487	11.4916	1.94231	11.0387
CG10915-RA	3.33955	59.9651	2.57342	65.4617	2.74705	78.96
CG10916-RA	27.031	19.5392	27.1402	17.2392	21.226	16.7387
CG10918-RA	0	0	0	0	0	0
CG10919-RA	0	0	0	0	0	0
CG1092-RA	17.3606	109.4	27.2906	90.2013	30.049	112.374
CG10920-RA	0	0	0	0	0	0
CG10924-RA	1.98733	6.54328	0.470153	3.08514	0.761069	7.00985
CG10924-RB	0.138102	2.63422	0.0320658	1.14979	0.195038	2.37576
CG10927-RA	2.08572	10.4101	0.96876	7.1995	1.23848	8.33774
CG10928-RA	0	0	0	0	0	0
CG10931-RA	0	0	0	0	0	0
CG10932-RA	5.50578	32.3172	3.75942	23.7724	4.84264	31.6165
CG10933-RA	0.247407	0.710189	0.0623259	0.181478	0.0627505	0
CG10934-RA	0	0	0	0	0	0
CG10936-RA	0	0	0	0	0	0.108399
CG10943-RA	0	0	0	0	0	0
CG10947-RC	29.3053	0.704149	17.2923	0.605351	21.7571	0
CG10948-RB	1.15435	53.4405	1.07038	47.965	1.25757	58.0842
CG10948-RD	1.6437	53.4405	1.71848	47.965	1.82424	58.0842
CG10949-RA	0.10494	38.1557	0.0320658	30.3019	0.0756835	33.6219
CG10950-RA	0	0	0	0	0	0
CG10953-RA	0	0	0	0	0	0
CG10956-RB	0	0	0	0	0	0
CG10958-RA	1.12009	21.8032	1.30704	21.7241	0.980696	24.9861
CG10959-RA	0.351257	19.163	0.156718	16.4498	0.113207	18.8525
CG10960-RA	0.0695967	7.13812	0.0320658	1.63077	0.0313753	2.27639
CG10960-RB	6.0571	14.8651	2.92253	3.32499	3.95479	4.47149
CG10960-RC	1819.97	38.8708	843.124	11.1857	1328.91	17.2808
CG10962-RA	1.1886	33.7974	0.318853	23.9869	0.351913	20.3972
CG10962-RB	222.135	17.591	217.129	15.0729	229.401	19.3584
CG10969-RA	0	0.23673	0	0.725914	0	0.334231
CG10970-RA	0.103849	9.19624	0.589387	35.7957	0.439892	29.6473
CG10973-RA	18.5444	10.7743	11.379	7.25662	20.3163	9.56626
CG10979-RA	3.81539	119.287	3.10409	93.2573	3.14519	109.05
CG10981-RB	0.139193	21.3842	0	18.4473	0	22.9175
CG10984-RA	0.804183	61.6958	0.970565	62.6863	0.8429	68.8517
CG10984-RC	1.32452	61.6958	0.94572	62.6863	0.786297	68.8517
CG10990-RA	1059.13	128.058	1025.39	87.6579	1084.38	120.694
CG10991-RA	0	0	0	0	0	0
CG10992-RA	86.2291	31.194	62.5328	29.2333	85.4141	37.1901
CG10993-RA	0	0	0	0	0	0
CG10996-RA	0	0	0	0.0609159	0	0
CG10999-RA	0.0695967	0.346035	0.124652	0.0609159	0.125501	0
CG10999-RB	0.0695967	0.346035	0.0641315	0.0609159	0.0627505	0
CG10999-RC	0	0.346035	0.0961975	0	0	0
CG11000-RB	1.00533	24.7407	0.77817	21.5249	1.07482	24.0285
CG11006-RA	12.7569	82.3692	9.24726	70.8465	12.9093	91.3266
CG11006-RE	5.41502	82.3692	6.14044	70.8465	4.72457	91.3266
CG11007-RA	2.10317	21.2936	1.06315	14.88	1.41508	19.4668
CG11009-RA	1.56865	30.3437	0.865339	28.1901	1.04959	36.9552
CG11015-RA	33.5673	1.07435	23.6319	0.724647	26.5074	0.551029
CG11018-RA	0	0.23069	0	0.302041	0	0.334231
CG11019-RA	1.13798	1.80265	1.60647	2.41887	1.06316	2.02346
CG11023-RC	0.0685055	1.16553	0.0623259	3.75013	0.0818312	3.65849
CG11029-RA	0.729129	2.48868	0.594804	2.96458	0.509428	2.24025
CG1103-RA	5.75319	3.33234	4.19389	3.08641	4.4655	3.97465
CG1103-RB	2.71536	3.33234	2.7193	3.08641	2.98831	3.97465
CG11030-RA	123.055	126.728	102.337	73.9176	117.906	93.8379
CG11033-RB	144.133	244.232	117.813	219.45	157.762	256.483
CG11034-RA	54.2013	1.30503	86.4193	2.72345	126.984	2.54738
CG11035-RA	1.39521	1.4083	0.87798	0.847747	0.930879	1.21046
CG11037-RA	0	0	0	0	0	0
CG1104-RA	8.27219	0	4.47887	0	5.68682	0
CG1104-RB	8.59793	49.1546	4.97928	38.0585	6.16551	48.8972
CG11041-RB	0	0	0	0	0	0.108399
CG11042-RA	0	0	0.188784	0	0.0566031	0
CG11043-RA	2.22164	3.93926	2.21167	3.50774	2.01313	3.57718
CG11044-RA	0	0.115345	0	0.121832	0	0.234868
CG11048-RA	0.0342529	0	0	0.241125	0	0
CG1105-RA	37.8469	23.0534	24.4376	20.3941	28.0786	24.8686
CG11050-RA	1.81279	0	1.31787	0	1.52277	0
CG11050-RB	0.874868	164.363	0.279564	137.009	0.596769	178.76
CG11050-RC	0.731311	164.363	0.315241	137.009	0.390074	178.76
CG11052-RA	0.0353439	0	0.0623259	0	0.0252279	0
CG11055-RA	5.31924	57.5737	4.71192	57.4716	6.85769	70.7849
CG11055-RB	5.24965	0	4.52495	0	6.82631	0
CG11055-RC	0.380055	57.5737	0.525255	57.4716	0.37778	70.7849
CG11060-RA	0.0706875	1.74829	0.183366	2.9062	0.0818312	5.39288
CG11063-RB	2.75617	55.1339	2.30606	48.7099	1.96203	57.8492
CG11068-RA	0	0.115345	0	0	0	0
CG11069-RA	0.278387	0	0.844108	0.120563	0.314391	0
CG11070-RA	4.07959	61.4283	3.26623	53.276	2.48439	62.0678
CG11071-RA	0.349075	9.14729	0.122846	3.02168	0.0252279	1.9241
CG11073-RA	0	0.121385	0	0.365496	0	0.44263
CG11076-RA	4.27965	2.47056	3.95181	2.23866	3.86746	2.60159
CG11076-RB	5.05176	0	9.59092	0	7.84786	0
CG11077-RA	4.91257	7.46604	2.8995	5.07886	2.48312	5.86261
CG11085-RA	0.0342529	0.358114	0.0943915	0	0.0627505	0.451665
CG11089-RA	2.43262	0	0.936695	0	0.786297	0
CG1109-RB	11.4379	83.9171	6.00271	66.5366	7.6696	82.8534
CG11092-RA	4.67061	45.446	2.75498	31.5062	3.30397	40.695
CG11093-RB	0	6.62843	0	3.99253	0	5.34772
CG11093-RC	0	6.14893	0	3.44809	0	4.56182
CG11095-RA	8.58004	11.77	7.40096	9.61583	9.08492	12.9718
CG11099-RA	0	0	0	0.241125	0	0.117433
CG11103-RB	5.0714	0	2.12269	0	2.86959	0
CG11105-RA	0	0	0	0.0609159	0	0
CG11105-RB	0	0	0	0.181478	0	0.216798
CG11106-RA	0	0	0	0	0	0
CG11107-RA	0	69.7742	0.0320658	50.446	0	58.5628
CG11109-RB	1.88784	7.81208	1.28761	7.32133	1.67965	9.80113
CG11110-RA	8.20326	2.25799	5.25162	3.32499	4.34743	2.68289
CG11112-RC	0	0	0.0320658	0	0.050456	0
CG11113-RB	0.0342529	0	0	0	0	0
CG11120-RB	1.53004	35.4122	1.40324	31.8133	1.30866	38.518
CG11122-RA	0.905848	117.484	0.65713	111.461	0.616487	129.483
CG11123-RA	4.35471	21.8214	1.68461	14.2746	2.59082	17.5788
CG11125-RB	17.4483	20.3829	5.80533	12.5182	11.3775	15.8715
CG11127-RA	0.942281	10.8654	0.521644	7.67919	0.383289	11.2375
CG1113-RA	0	0.121385	0	0	0	0
CG11131-RA	0	0	0	0	0	0
CG11133-RA	1.08475	76.8163	0.411439	62.2573	0.509428	71.9683
CG11134-RA	2.29887	1.29899	0.84772	1.45437	1.13821	1.56276
CG11136-RB	0.797635	11.296	0.562739	10.824	0.598046	9.8192
CG11137-RA	7.89368	6.14893	12.0587	4.53823	11.5078	7.91317
CG11138-RB	1.53659	16.0246	1.43169	14.4041	1.5092	17.3439
CG11138-RC	176.675	104.865	144.567	75.593	147.923	97.7224
CG11141-RA	0.102759	37.3302	0	30.3031	0.0252279	41.3184
CG11141-RB	0.0685055	37.3302	0	30.3031	0	41.3184
CG11145-RA	0	0	0	0	0.0252279	0
CG11147-RB	0	0.121385	0	0.120563	0	0.234868
CG11148-RE	95.5439	331.445	70.2967	252.87	92.74	301.207
CG11149-RC	0.0353439	0	0	0	0	0
CG11149-RD	0	0	0	0	0	0
CG1115-RA	36.2691	22.313	30.2203	21.351	32.8205	28.0574
CG11151-RA	24.6883	10.0338	27.0788	13.1908	35.0488	14.932
CG11152-RA	0	0.121385	0.0605201	2.78309	0.0252279	0
CG11155-RC	0.865051	15.6302	0.564544	25.402	0.754922	25.0042
CG11158-RA	5.94562	14.3192	3.93693	9.73893	2.98895	11.9781
CG11159-RA	0	0	0.03026	0	0.18889	0
CG1116-RA	4.07523	18.204	3.6456	15.5374	2.96116	19.0874
CG11160-RB	0	0.121385	0	0	0	0
CG11162-RA	0	0	0	0	0	0
CG11163-RB	584.764	61.386	547.194	53.4816	594.164	74.7506
CG11164-RA	3.00576	0	1.41949	0	1.20775	0
CG11165-RA	0.0342529	0	0	0	0	0
CG11168-RB	7.64757	17.9002	6.29672	19.4182	7.37876	21.698
CG11170-RB	4.4363	25.1906	2.32187	17.0641	2.39026	26.2598
CG11178-RA	0	0	0.0320658	0	0	0
CG11178-RB	0.629644	29.7247	0.660742	23.3448	0.666943	26.2688
CG11180-RA	0.974354	22.6102	0.496801	9.43945	0.503281	8.5726
CG11188-RA	8.14282	39.4179	3.59728	22.2609	3.39683	19.8372
CG11190-RA	1.35768	31.2972	0.83869	25.4629	0.987482	31.743
CG11191-RA	0	0	0.0641315	0	0	0
CG11192-RB	0	0	0	0	0	0
CG11196-RA	0	0	0	0.120563	0	0
CG11198-RA	6.55518	430.605	5.17305	374.781	6.75805	471.294
CG1120-RA	4.64073	34.6048	4.97026	23.3485	4.14983	29.7106
CG11200-RA	3.59896	5.57221	1.81287	5.08267	2.25734	5.77228
CG11203-RA	0	0	0	0.120563	0	0.108399
CG11206-RB	0	0.600884	0	0.543167	0	0.334231
CG11206-RC	0	0.479499	0	0.302041	0	0.334231
CG11206-RD	6.99502	2.03334	7.88424	1.39091	12.2937	0.921397
CG11208-RA	40.1287	41.6463	22.7317	36.4785	31.5525	47.6868
CG11210-RA	3.78702	75.9111	3.3001	71.6384	4.02497	88.0294
CG11211-RA	0	0	0	0.120563	0	0
CG11221-RA	20.4385	0.115345	36.243	0.0609159	49.2495	0.117433
CG11226-RA	0.172355	1.28691	0.0623259	0.48352	0.0313753	0.44263
CG11227-RC	0	0	0	0	0	0
CG11229-RA	0	0	0	0	0	0
CG11231-RA	0	0	0	0	0	0
CG11235-RA	0	0.121385	0	0	0	0
CG11236-RA	0	0	0	0	0.0252279	0
CG1124-RA	29.4639	10.6589	70.0172	29.9731	76.7896	41.6796
CG11241-RB	4.55586	13.7478	6.57945	14.2772	5.69975	18.97
CG11242-RA	3.57932	29.0815	2.43793	23.4679	3.82251	31.4268
CG11247-RA	1.36313	43.6434	1.00444	42.8442	1.35848	51.1736
CG11248-RA	9.7475	30.3134	7.6182	22.9361	7.84812	29.5751
CG11249-RA	0	0	0	0	0	0
CG11251-RA	0	0	0	0	0	0
CG11253-RA	0	0	0	0	0.0252279	0
CG11255-RA	119.701	22.7502	92.3808	16.8065	101.306	20.2979
CG11255-RB	1.70021	22.7502	1.15574	16.8065	1.58489	20.2979
CG11257-RA	0.313731	15.6489	0.0641315	11.3621	0.156877	15.2482
CG1126-RA	1.32234	1.65711	1.59383	0.849014	1.32774	1.68922
CG11261-RA	2.39946	40.7537	1.87339	27.6596	1.90055	39.8639
CG11262-RA	0	0	0	0	0	0
CG11263-RB	0.627462	0	0.219044	0	0.452825	0
CG11266-RB	16.1368	53.7618	9.89984	38.1003	13.4469	50.4239
CG11266-RE	0.419762	41.482	0.406021	30.7816	0.471906	39.611
CG11267-RA	36.7759	16.8259	21.2057	10.7694	27.8245	12.3937
CG11269-RA	0.275114	0	0.0961975	0	0.0818312	0
CG11275-RA	22.9344	0.121385	46.3546	0.182748	38.1407	1.11109
CG11279-RA	3.32864	0.710189	4.87181	0.724647	5.6105	0.776863
CG11284-RA	19.243	70.1801	20.7617	56.8574	22.5768	79.9537
CG11286-RA	0	0	0	0	0	0
CG11289-RB	0	0	0	0.120563	0.0252279	0.117433
CG1129-RA	17.7816	29.2452	10.5385	25.8893	13.2817	27.8497
CG11291-RA	0	0	0.124652	0	0	0
CG11293-RA	0.0353439	0	0.153106	0	0.100912	0
CG11293-RB	0.347984	0	0.0907801	0	0.346405	0
CG11294-RA	0	0	0	0	0	0
CG11298-RA	0	0	0	0	0	0
CG11299-RB	1663.98	275.498	1781.08	158.022	1747.44	225.417
CG11300-RA	0	0	0	0	0	0
CG11306-RA	5.9299	35.7764	4.66722	23.7737	5.21683	30.6138
CG11307-RC	21.5501	15.5209	15.9278	12.8812	14.5146	15.4741
CG11309-RB	0.729129	13.961	0.315241	11.9154	0.887208	13.7667
CG11313-RB	0	7.89119	0.03026	3.98491	0	3.39653
CG11317-RA	0	0.115345	0.126458	0.0609159	0.0566031	0
CG11318-RA	0.140284	0	0.154912	0	0.107059	0
CG11319-RA	0.0695967	0.358114	0.0320658	0.181478	0.0818312	0.117433
CG11320-RB	0	0	0.0641315	0	0.0313753	0
CG11321-RB	0.0685055	3.10769	0	4.18036	0	3.34231
CG11322-RB	0	0.23673	0	0.0609159	0.113207	0.225832
CG11327-RA	0	0	0.0320658	0	0	0.117433
CG11327-RB	0	0	0	0	0	0.117433
CG11329-RA	16.9703	0	8.64929	0	10.6974	0
CG11333-RA	0	0	0.0320658	0	0.0252279	0
CG11334-RA	2.62133	9.47523	1.81467	7.26295	2.27706	10.8671
CG11334-RB	2.4049	9.47523	2.46639	7.26295	2.49733	10.8671
CG11337-RA	0.240861	0	0	0	0.119354	0
CG11337-RB	0.138102	0	0.0943915	0	0.150729	0
CG11337-RD	1.67796	25.5178	0.913655	18.3826	1.32031	24.2003
CG1134-RA	1.53985	19.7156	0.970565	17.6047	0.780149	19.0241
CG11340-RA	0.0353439	0	0	0	0	0.108399
CG11342-RA	0.733494	4.60113	0.190589	3.50647	0.327324	4.02884
CG11345-RA	0.137012	0	0.124652	0	0.100912	0
CG11347-RA	0.140284	2.14868	0.534284	23.2229	0.439254	24.4442
CG11347-RB	0.662806	0	0.68739	0	0.295949	0
CG11347-RC	0	0.959	0.281369	9.31253	0.150729	7.47958
CG11347-RD	74.3485	5.33547	146.94	45.8709	196.04	56.7563
CG11347-RE	0.0353439	0	0	0	0.0566031	0
CG11347-RF	0	0.959	0.281369	9.55619	0.23256	8.51841
CG11349-RA	0.0342529	0	0.0605201	0	0	0
CG11350-RB	0	0	0	0	0	0
CG11353-RB	0	0	0	0	0	0
CG11356-RA	0	0	0	0	0	0
CG11357-RB	2.39617	82.4116	3.29244	79.1195	3.18016	88.6437
CG11357-RC	17.6586	304.469	20.4158	268.525	28.6213	321.649
CG1136-RA	0.243043	0.358114	0.122846	0	0.0818312	0.108399
CG11360-RA	14.1384	85.7741	11.5858	56.7267	11.2903	72.14
CG11362-RA	0.0706875	0	0	0	0	0
CG11367-RA	1269.98	21.8939	996.322	19.5984	1503.32	26.4404
CG11368-RA	0	0	0	0	0	0
CG11369-RA	0	0.121385	0.0320658	0.663731	0	0.108399
CG1137-RA	0	0	0	0	0	0
CG11370-RA	0	0.115345	0.0623259	0	0	0
CG11373-RA	0	0	0	0	0	0
CG11374-RB	3.75059	25.3724	3.41709	19.5426	2.91941	28.6355
CG11376-RA	6.16422	118.267	4.87225	122.933	5.87995	153.331
CG11377-RA	1.39193	26.3621	1.73292	18.686	1.767	19.2861
CG11378-RA	1.88238	0.115345	1.94113	0.0609159	2.83016	0.225832
CG11379-RA	0	0	0	0	0	0
CG1138-RA	0	0	0	0	0	0
CG11380-RA	0.0695967	0	0	0.0609159	0	0.108399
CG11381-RA	0	0	0	0	0	0.117433
CG11382-RB	7.30656	0	13.0595	0.181478	17.2347	0.343266
CG11384-RA	0	0.121385	0	0.181478	0	0
CG11388-RA	9.00196	1.30503	6.71177	0.908663	7.18373	1.21046
CG1139-RA	0.555683	0	0.651713	0.0609159	0.44053	0
CG11391-RA	0	0.115345	0.03026	0	0	0
CG11395-RA	4.13937	5.45686	4.28965	7.8023	4.60226	8.41903
CG11396-RA	7.32512	12.7652	4.55701	11.6705	4.24332	14.923
CG11398-RA	11.8991	16.431	6.1725	16.0907	6.86679	19.6474
CG11399-RB	16.8642	183.684	12.5284	118.613	12.113	159.004
CG1140-RA	150.433	35.2975	113.647	27.7662	133.018	37.145
CG1140-RB	2.54629	0	2.43793	0	2.8308	0
CG11400-RA	7.22236	0	2.32187	0	3.42142	0
CG11403-RA	4.72124	31.0363	1.81467	22.5085	2.0623	30.3339
CG11404-RA	0	0	0	0	0	0
CG11406-RA	0	0	0	0.0609159	0.0252279	0
CG11406-RB	0	0	0	0.0609159	0	0
CG11406-RC	0	0	0	0.0609159	0.0252279	0
CG11407-RA	0	0	0	0	0	0
CG11409-RB	0.0706875	1.31107	0.0320658	1.02923	0	0.894296
CG11412-RA	6.70202	25.2938	3.19487	23.5796	3.50748	24.4531
CG11413-RA	0.0685055	0	0.03026	0.120563	0.0313753	0
CG11414-RA	26.3414	56.4878	18.3391	47.9103	19.0458	57.4156
CG11417-RA	7.36198	27.236	1.99262	14.8229	1.53994	12.8995
CG11418-RA	1.32343	19.0356	0.379373	14.5018	0.439892	14.2636
CG11418-RB	0.172355	5.3536	0.122846	2.17521	0.144582	2.14993
CG11419-RA	0.419762	0	0.0961975	0	0.132287	0
CG1142-RA	56.7362	5.77269	29.3112	4.71972	47.6908	6.63044
CG11423-RA	1.97532	27.7397	2.24373	29.3944	1.57387	35.7538
CG11425-RA	0.278387	0.242769	0.154912	0.181478	0.132287	0.225832
CG11426-RA	184.526	109.514	188.873	63.9338	238.5	81.7874
CG1143-RA	0.209881	0.115345	0.345501	0.78683	0.0818312	0.569098
CG11436-RA	11.8169	14.4284	7.9619	10.5296	8.73788	14.7243
CG11437-RA	0	0.121385	0	0	0	0
CG11438-RA	0.383327	0	0.370344	0	0.257788	0
CG11444-RA	3.41351	8.14	1.37839	6.96091	2.5853	8.91587
CG11447-RA	3.23897	4.56489	1.59202	2.54451	1.5092	3.92948
CG11448-RA	15.9357	56.0204	10.7254	51.4143	11.6056	59.3758
CG11449-RA	0	0	0	0.0609159	0	0
CG11453-RA	0	0	0.03026	0	0.0313753	0
CG11454-RA	25.3411	2.50076	14.2676	2.5407	15.8718	2.94486
CG11455-RD	3.73161	0	2.92073	0	3.78626	0
CG11456-RA	0.28166	20.4197	0.0623259	12.0918	0.326686	18.2292
CG11458-RA	0	0	0.0320658	0	0.0252279	0
CG11459-RA	0	0	0	0	0.0313753	0
CG1146-RA	418.884	87.6504	463.789	83.2989	564.097	98.6797
CG1146-RC	307.876	87.6504	355.853	83.2989	442.56	98.6797
CG11462-RA	0.10494	0.358114	0.03026	1.57239	0.0879784	0.560064
CG11470-RA	0	0	0	0	0	0
CG11474-RA	128.313	14.5558	99.5805	10.5918	110.612	16.1877
CG11475-RA	2.46468	6.79813	2.14392	5.62456	2.24633	8.88876
CG11486-RA	0.978719	133.089	0.901016	126.317	1.16344	165.969
CG11486-RB	18.3377	34.3807	14.6055	26.7421	16.31	39.313
CG11486-RD	110.044	133.089	130.818	126.317	142.83	165.969
CG11486-RG	4.58096	46.4346	2.67821	44.3341	2.12633	56.9821
CG11486-RN	8.76767	46.4346	7.46012	44.3341	10.1585	56.9821
CG11489-RB	0.0342529	4.15183	0.0925859	8.82141	0.0313753	7.6783
CG11489-RD	6.22182	11.697	5.48287	15.842	4.36459	17.0819
CG11490-RA	1.71331	39.9342	1.46737	40.6487	1.45324	44.0644
CG11498-RA	0	0.115345	0	0.0609159	0.0252279	0
CG11501-RA	0	0	0.0907801	0	0	0
CG11504-RA	6.42908	3.42956	4.2937	5.44689	4.21258	4.28178
CG11505-RB	5.77543	143.033	5.31034	118.088	3.88462	139.79
CG11505-RC	27.3679	138.76	19.3093	115.545	21.6421	135.608
CG11523-RA	17.0628	6.61031	10.8059	4.77682	12.3635	6.53108
CG11526-RA	0	60.4935	0.0623259	60.7928	0	70.0261
CG11529-RA	0.103849	0	0.0641315	0.120563	0.276869	0
CG11534-RA	3.93712	25.3005	3.8502	26.8055	3.39555	33.0348
CG11537-RB	0.277296	42.2103	0.185172	30.4339	0.094126	33.5948
CG11537-RC	46.8822	63.504	35.9037	49.5526	35.8426	59.5114
CG11537-RD	0.277296	42.2103	0.185172	30.4339	0.094126	33.5948
CG11537-RE	1.2462	53.8342	3.45999	48.0398	3.01905	52.1583
CG11539-RA	0.0706875	0	0.122846	0	0.0566031	0
CG11550-RA	4.31718	1.06226	3.49928	1.27289	2.04514	0.894296
CG11555-RA	3.842	0	1.84674	0	1.89992	0
CG11560-RA	5.94779	12.4253	3.77206	10.6489	3.99168	13.1887
CG11562-RA	5.09256	4.14579	1.68099	2.5407	2.51513	3.93852
CG11563-RA	0.905848	0	0.560933	0	0.339619	0
CG11570-RA	0	0.121385	0	0	0	0
CG11576-RA	3.86644	22.5436	1.90365	13.4319	2.16322	16.1967
CG11577-RA	9.08728	18.5379	4.8334	11.9116	4.86045	15.9077
CG11581-RA	0	0	0	0	0	0
CG11582-RB	0	0	0.03026	0	0	0
CG11583-RA	7.14839	21.6879	2.69085	12.2733	2.7354	13.7306
CG11584-RB	0	0	0	0	0	0
CG11585-RB	0	0	0	0	0	0
CG11586-RA	1.32561	6.14289	1.17516	6.53196	0.887208	6.52203
CG11588-RA	0	0	0	0	0	0
CG11590-RA	1.52894	0	1.14852	0	1.57874	0
CG11592-RA	0	1.06226	0.128264	0.422604	0.0627505	0.677497
CG11593-RB	0.0685055	72.6458	0	67.1572	0	78.0928
CG11594-RA	0.0353439	2.01522	0.0641315	0.967038	0.050456	1.47243
CG11596-RB	1.6317	42.7871	1.59021	30.7346	1.60948	38.6897
CG11596-RC	16.7494	42.7871	15.7991	30.7346	15.0891	38.6897
CG11598-RB	0.209881	0.946918	0.247498	1.09014	0.138434	0.876224
CG11600-RA	0	0.352075	0.154912	0.120563	0.119354	0.433596
CG11601-RA	4.25413	7.8	2.93654	5.62711	2.8751	7.90414
CG11608-RA	0	0.121385	0	0.0609159	0.0313753	0.117433
CG1161-RA	3.39562	31.5702	3.04538	29.4541	2.5287	34.4891
CG11617-RA	0.800908	0.115345	0.496801	0.0609159	0.628782	0.334231
CG11619-RA	0.760108	13.894	1.17697	10.3621	1.09646	14.381
CG11626-RB	0	0.600884	0.03026	0.604083	0.0252279	0.451665
CG11629-RA	0	0	0	0	0	0
CG11630-RA	0.0342529	1.79057	0.0623259	2.71837	0.0566031	2.03249
CG11634-RA	0	0.121385	0.0320658	0.0609159	0.0252279	0
CG11635-RA	0.0353439	0.588804	0	0.243663	0	1.54469
CG11637-RA	0.0342529	0	0	0	0.0313753	0.117433
CG11638-RA	77.7301	3.58718	73.1191	3.14986	90.3414	3.54106
CG11652-RA	4.70923	0	2.17418	0	2.11955	0
CG11652-RB	10.0736	69.3925	4.35422	33.3235	4.48689	46.4944
CG11655-RA	13.3807	5.66943	8.87872	3.98999	11.3128	4.53472
CG11656-RA	0.0685055	0.23673	0	0	0	0.117433
CG11658-RA	31.8538	7.44792	56.6867	18.6238	52.5346	19.7648
CG11658-RB	0	7.44792	0.124652	18.6238	0.150729	19.7648
CG11659-RA	0	0	0	0	0	0
CG11660-RA	0	0	0.0907801	0	0.0252279	0
CG11660-RB	0.451833	14.9079	0.154912	9.79985	0.138434	8.98813
CG11663-RA	0	0	0	0	0	0
CG11664-RA	0	0	0	0	0	0
CG11665-RA	2.89099	105.326	2.77982	88.8931	2.62897	117.334
CG11666-RA	0	0	0	0	0	0
CG11668-RA	0.627462	0	0.341889	0.0609159	0.452825	0.108399
CG11669-RA	0	0	0	0	0	0
CG11670-RE	0	0	0.03026	0	0	0
CG11671-RA	0	0	0.0641315	0.0609159	0.0252279	0
CG11672-RA	0.0342529	0	0.0623259	0	0.0627505	0
CG11674-RA	0.0353439	0	0.0320658	0	0.0313753	0
CG11679-RA	0.941195	5.11083	0.309824	4.05345	0.642354	3.96562
CG11686-RA	300.159	5.56616	171.533	3.27042	239.279	2.80936
CG11693-RA	0	0	0	0	0	0
CG11694-RA	0	0	0	0	0	0
CG11695-RA	1.29026	7.89722	0.785395	6.65125	1.06867	7.10017
CG11696-RA	2.1983	22.2344	1.28039	23.4691	1.52277	25.2571
CG11697-RA	0.0342529	0	0	0	0	0
CG11698-RA	0	0	0	0	0	0
CG11699-RA	22.605	2.70125	16.9355	1.39218	15.3591	1.68019
CG11703-RA	0	0	0	0	0	0
CG11710-RB	2.4745	9.08691	1.00263	8.46478	1.51536	8.76229
CG11714-RA	0.0695967	0.479499	0.220849	0.784291	0.144582	0.785896
CG1172-RA	25.1779	49.4155	20.8669	44.2427	21.8999	54.245
CG11722-RA	1.1478	0	0.409633	0	0.955468	0
CG11723-RA	0.698149	4.71044	0.377567	4.90246	0.553098	6.00715
CG11726-RA	0	0	0	0	0.0313753	0
CG11727-RD	135.374	89.4596	169.48	72.4595	184.22	95.7528
CG11737-RA	9.45313	42.6234	10.2567	31.8882	13.7756	41.499
CG11739-RA	0.0342529	0	0.309824	0	0.295949	0
CG11739-RB	3.78222	9.86411	3.61807	4.11436	3.9457	4.84185
CG11739-RC	0.0342529	0	0.309824	0	0.295949	0
CG11739-RD	83.8726	9.86411	83.2404	4.11436	113.15	4.84185
CG11741-RA	0	0	0	0	0	0
CG11750-RA	73.9814	22.7019	55.7956	18.9397	60.6138	26.7386
CG11752-RA	6.50565	0	3.78245	0	4.55284	0
CG11753-RA	6.85146	0	4.61436	0	5.92298	0
CG11755-RA	2.74198	0	2.41446	0	1.61627	0
CG11756-RA	0.0695967	0	0.124652	0	0.0313753	0
CG11760-RB	1.2859	4.74063	1.55092	3.20697	1.24527	3.34231
CG11762-RA	1.87475	0	1.58841	0	1.647	0
CG11768-RA	0	0	0	0	0	0
CG11771-RA	3.27541	57.0398	2.18502	42.7718	2.8874	53.3687
CG11777-RA	2.61697	0.23673	2.13172	0.121832	2.49053	0.668463
CG11778-RB	0	0.121385	0	0.0609159	0	0.108399
CG11779-RB	0	50.1987	0	27.5784	0	28.2291
CG11779-RC	1.77199	50.9089	1.55634	28.1825	1.00041	28.6807
CG11781-RA	9.0227	0	7.42263	0	5.80681	0
CG11784-RA	5.34694	7.69069	4.94902	6.59415	5.04063	8.82554
CG11786-RB	0	0	0.0925859	0	0.0252279	0
CG11788-RA	4.61084	11.2235	2.19044	11.7923	3.21768	11.8788
CG11790-RB	95.783	26.7927	77.8296	22.1429	91.6491	29.8099
CG11791-RA	232.075	45.8217	243.198	41.6195	266.986	58.319
CG11791-RB	5.25183	0	5.77688	0	5.49984	0
CG11796-RA	0	0.23673	0	0	0	0
CG11796-RB	0	0.23673	0	0	0	0
CG11802-RA	3.14494	12.723	2.21528	12.0994	2.98088	15.1037
CG11807-RA	6.20829	19.1262	6.51757	18.0286	7.22677	21.7251
CG11808-RA	10.7279	14.0401	4.01731	10.6425	4.42734	11.6168
CG11811-RA	2.54519	31.1209	2.24915	29.5785	2.00019	32.6373
CG11814-RA	1.04613	147.065	2.88461	211.416	2.24017	274.964
CG11815-RA	0	0	0.0641315	0	0	0
CG11816-RA	0	0	0	0	0	0
CG11820-RA	0.41758	4.5039	0.154912	3.74887	0.16981	3.27005
CG11825-RA	243.308	0	189.908	0.361688	223.819	0
CG11828-RC	1.90681	9.718	4.01731	15.4156	3.13776	14.4894
CG11835-RA	0.0685055	0.485538	0.03026	0.120563	0	0
CG11836-RC	1.63825	2.12453	0.99902	1.27162	1.06253	1.67116
CG11837-RA	1.94325	0.72227	0.943915	0.604083	0.943173	0.44263
CG11839-RA	2.37502	0	1.26277	0	1.83589	0
CG11841-RA	0.794363	0	0.494995	0	0.283016	0.216798
CG11842-RA	0.0342529	0.588804	0.0605201	0.486058	0.0756835	0.325196
CG11843-RA	0	0	0	0	0	0
CG11851-RA	3.93494	47.2602	1.6277	35.566	2.54714	46.7112
CG11852-RA	0.0695967	0	0.0320658	0.120563	0.119354	0
CG11854-RA	0.0353439	0	0.126458	0	0	0
CG11857-RB	24.8264	62.1874	22.4672	48.0436	26.6823	59.5475
CG11858-RA	2.12543	0	1.37298	0	0.905011	0
CG11859-RA	1.95307	26.0644	1.09702	18.0869	1.22683	19.4487
CG11864-RA	0	0	0	0	0	0
CG11865-RA	0	0	0	0	0	0
CG11866-RA	23.2015	64.5849	12.9963	58.2496	15.6729	72.5735
CG11870-RA	0.173446	37.8701	0.124652	40.6525	0.0566031	52.9442
CG11870-RB	260.034	123.281	268.039	139.777	319.541	169.023
CG11870-RC	0.382236	52.8813	0.39338	55.8243	0.609702	74.1092
CG11872-RA	0.0695967	22.7382	0.185172	36.7323	0.213479	42.2036
CG11873-RA	4.949	518.986	4.86503	412.803	3.40233	522.721
CG11874-RA	0.973266	43.7648	1.12006	36.1713	1.06932	44.3806
CG11875-RA	1.57083	1.88176	0.781782	1.63458	0.597407	1.78859
CG11876-RD	5.38622	37.2517	3.54398	28.7307	4.20093	35.6996
CG11877-RA	2.86765	29.0628	1.86797	31.1521	2.10046	34.3085
CG11878-RA	0	0	0	0.181478	0	0
CG11880-RB	123.156	79.941	107.792	74.9747	143.582	91.7422
CG11882-RA	2.50549	0	1.75054	0	1.89864	0
CG11883-RB	11.6052	46.4094	14.2279	66.1356	17.042	66.4851
CG11883-RC	0.380055	7.84832	0.466541	14.2708	0.377142	11.5716
CG11885-RA	8.44957	0	6.57311	0	5.78286	0
CG11891-RD	0.0342529	0	0.0320658	0.0609159	0.0313753	0.117433
CG11891-RE	0	0	0	0	0	0.117433
CG11892-RA	0	0	0.0320658	0	0	0
CG11892-RB	0	0	0	0	0	0
CG11893-RA	4.64989	13.833	1.8463	5.0243	1.61754	4.02884
CG11897-RB	1232.85	59.6414	1117.06	108.637	1320.63	75.9339
CG11898-RB	0.378964	1.45057	1.05232	13.2048	0.16981	3.48685
CG11899-RA	901.638	24.8693	639.057	15.9701	764.226	19.8281
CG11900-RA	0.0695967	2.34917	0	1.20816	0.050456	1.0027
CG11902-RB	1.31688	38.4046	0.749716	36.311	1.37077	44.8142
CG11905-RF	0	0	0	0.120563	0	0
CG11906-RA	25.4368	38.1859	16.5114	32.2423	16.2082	39.9001
CG11909-RA	0.241952	21.8636	0.400604	22.0236	0.226412	22.791
CG11910-RA	0.311549	7.62971	0.343695	4.905	0.333471	6.56719
CG11911-RA	0	0	0	0	0	0.108399
CG11912-RA	0	0	0	0	0	0
CG11913-RB	0	0	0	0	0	0
CG11915-RA	0.241952	46.3259	0.528867	37.4341	0.502642	38.1566
CG11920-RA	0.558956	15.0898	0.124652	10.1019	0.439892	10.316
CG11926-RA	1.2571	11.0291	0.9385	7.92413	1.31417	11.5445
CG11927-RA	2.02158	23.8855	1.6295	21.2304	1.57811	25.0584
CG11929-RA	0.139193	1.31711	0.0925859	1.63331	0	0.894296
CG11943-RA	6.69219	75.0982	4.35603	53.5895	5.21555	67.1084
CG11951-RA	0	0.121385	0	0.242394	0	0.108399
CG11961-RA	6.03484	41.3365	3.67	35.401	3.97643	50.198
CG11961-RB	2.58381	0	2.43252	0	2.49733	0
CG11964-RA	4.72233	36.4618	3.56702	25.6989	3.72966	30.4873
CG11966-RA	9.62289	0.473459	15.413	0.302041	22.1177	0.803967
CG11967-RA	35.5345	8.97157	7.66427	6.22865	12.6312	12.204
CG11970-RA	7.15974	119.846	5.62919	101.657	5.0962	126.547
CG11975-RA	8.99218	19.4601	8.33404	18.3293	8.82522	26.1424
CG11977-RB	0.0342529	0.121385	0	0	0	0.225832
CG11980-RA	9.78105	40.7966	5.78635	23.4691	6.01542	31.3546
CG11982-RA	4.9909	13.7363	4.23635	13.4256	4.18376	16.0432
CG11983-RA	0.589935	2.25799	0.249304	1.51402	0.16981	1.35499
CG11984-RD	28.431	0	22.057	0	19.989	0
CG11984-RE	2.89972	0	1.37478	0	2.03284	0
CG11984-RF	0.972171	78.5574	1.3802	78.4569	1.025	91.8687
CG11984-RI	5.9707	78.5574	5.3406	78.4569	4.37688	91.8687
CG11985-RA	3.72724	0	4.80949	0	3.32242	0
CG11986-RA	0.486086	7.33862	0.373955	4.17654	0.616487	6.07941
CG11997-RA	0.0342529	0.23069	0	0.422604	0.050456	0
CG11999-RA	25.7481	13.4996	16.622	13.1286	18.6489	12.5112
CG12001-RA	1.62843	18.817	0.685584	19.3548	0.8429	21.5896
CG12003-RA	0	0.115345	0.03026	0.120563	0	0.108399
CG12004-RA	37.5221	112.659	32.0554	102.793	34.2496	139.249
CG12004-RB	8.17966	74.9093	9.47172	71.0178	8.07349	94.2806
CG12006-RB	9.16669	23.06	4.39488	14.8813	4.59292	18.8163
CG12007-RA	8.0695	29.0084	4.59811	26.803	5.46336	32.1856
CG12009-RA	0	0	0	0	0	0.117433
CG12010-RA	2.57289	15.3083	1.05954	11.3177	1.92451	14.7875
CG12011-RA	0.65735	8.10318	2.66015	21.6125	2.90647	27.6419
CG12012-RB	1.43274	0	1.38201	0.0609159	1.03179	0.108399
CG12014-RA	4.5792	27.309	5.51494	25.1418	4.62493	35.239
CG12016-RA	6.1219	23.1814	3.70749	19.5438	2.98216	20.9483
CG12016-RB	0.985267	23.1814	1.00986	19.5438	0.980696	20.9483
CG12017-RA	0	0.467419	0	0.120563	0	0
CG12018-RA	2.8899	9.10503	0.940305	6.83527	1.60948	8.43709
CG12020-RA	15.7212	0	18.6788	0.120563	16.3795	0
CG12024-RB	38.7547	64.9183	29.164	55.9183	36.8888	71.7154
CG12025-RA	22.101	30.0042	22.1984	26.6266	22.3561	33.8477
CG12026-RA	0	0	0.03026	1.75133	0.094126	2.52029
CG12026-RB	45.9886	0.121385	132.751	4.59153	161.562	5.23029
CG12027-RA	0	0	0	0	0	0
CG12029-RB	0	0.242769	0	1.14979	0.0313753	0.352301
CG12030-RA	13.3052	86.3272	6.21497	84.7481	6.74384	101.66
CG12034-RA	0.623097	32.1711	0.347307	28.3119	0.402369	34.1459
CG12035-RA	0.0685055	0.23673	0.124652	0.484789	0.113207	0.44263
CG12038-RA	0	0	0	0.0609159	0.0252279	0.225832
CG12042-RA	10.8191	29.7126	6.16528	28.0581	6.74256	33.7122
CG12050-RB	11.341	89.2893	8.96678	48.5094	9.13961	57.4337
CG12054-RA	5.38077	183.726	3.85561	133.747	4.80808	174.288
CG12054-RB	0.869414	105.927	0.876175	80.7594	0.886571	99.7005
CG12056-RA	2.33749	0	1.37839	0	1.96818	0
CG12057-RA	0	0	0.03026	0	0.0879784	0
CG12061-RA	0	0.121385	0	0.0609159	0	0
CG12063-RA	0	0.115345	0	0.361688	0	0
CG12065-RD	25.033	182.689	23.3401	91.9917	28.4648	117.117
CG12068-RA	33.7936	18.4462	30.7226	18.8712	27.4116	21.3999
CG12069-RA	0	0	0	0	0	0
CG12069-RB	0	0	0	0	0	0
CG12071-RA	3.95283	6.76189	6.23937	8.17416	4.3309	7.31697
CG12075-RA	3.9284	18.6901	1.59924	9.97753	2.5287	12.0776
CG12077-RB	0.768837	5.66339	0.277758	4.29457	0.408517	6.09748
CG12078-RA	0.277296	1.43246	0.156718	1.63204	0.289163	0.903331
CG12079-RA	2.72191	24.0371	1.93571	23.049	1.7424	22.8361
CG1208-RB	1.26038	2.6463	0.806624	4.89865	0.748135	2.7371
CG1208-RC	0	0.121385	0.0925859	1.57239	0	0.108399
CG12081-RA	2.70773	22.8843	2.19044	23.5211	2.62833	25.3926
CG12082-RA	0.314821	58.8913	0.0907801	48.6909	0.0627505	50.0716
CG12084-RA	17.3678	121.266	16.8461	121.517	12.5261	149.7
CG12090-RA	4.20242	144.836	4.49063	123.294	6.26259	164.595
CG12091-RA	51.682	62.1632	46.0299	52.342	55.0317	61.58
CG12093-RA	11.3019	0.242769	6.85087	0.362957	7.05567	0.117433
CG12096-RA	6.20502	16.3706	4.45901	15.6643	5.14051	17.7052
CG12099-RB	37.3073	107.694	29.7561	91.614	31.7235	115.346
CG12104-RA	117.723	41.4398	77.9255	32.9047	81.2473	38.3825
CG12105-RA	1.70021	6.77397	3.72872	10.0486	1.96331	6.76595
CG12106-RA	1.17878	8.78376	1.59202	9.37596	1.6169	9.97277
CG12107-RA	3.45431	0	2.69446	0	3.30693	0
CG12111-RA	0	0	0	0	0	0
CG12112-RA	2.08353	0	1.49582	0	1.64213	0
CG12115-RA	0	0	0	0	0.0252279	0
CG12116-RA	0	0	0	0	0	0
CG12118-RB	5.30572	17.5669	2.90447	14.2785	3.19013	20.4694
CG12119-RA	0.0695967	0.352075	0.126458	0	0.0566031	0
CG12121-RA	7.26206	51.6801	4.97748	47.168	6.86064	57.9576
CG12123-RA	3.62339	4.71647	1.3373	4.47351	1.43544	5.66388
CG12125-RB	2.68002	22.0099	1.34813	12.8279	1.26371	16.4767
CG12126-RA	0	0	0	0	0	0
CG12128-RA	3.0568	38.7869	1.90365	22.2051	2.40807	25.3474
CG12129-RA	5.32906	21.0998	2.06578	16.8115	3.43371	21.9509
CG1213-RA	0	0.121385	0	0.181478	0	0
CG1213-RB	0.277296	0.121385	0.124652	0.302041	0.0566031	0
CG12130-RA	0.172355	44.1471	0.0320658	39.4951	0	47.3887
CG12133-RA	0	0	0	0	0	0
CG12134-RA	0.693786	0	0.158524	0	0.100912	0
CG12134-RB	0.522521	28.2861	0.0623259	19.5413	0.220266	20.7585
CG12140-RA	1.32997	22.1131	0.813848	20.9893	1.06316	26.5669
CG12147-RA	0	0	0	0.120563	0	0
CG12155-RA	2.3087	30.9143	2.1245	28.3741	2.25734	31.463
CG12158-RA	0	0	0	0	0	0
CG12159-RA	2.16622	10.8654	1.53511	8.04089	1.30187	9.61145
CG12162-RB	26.1782	33.7007	26.2681	25.2826	25.722	31.1919
CG12163-RA	14.6653	144.011	16.7444	155.538	15.7259	186.835
CG12164-RA	0	0	0	0	0	0
CG12170-RA	29.1545	14.4948	22.8935	13.2403	24.9274	17.4072
CG12171-RA	14.6159	8.50414	10.5877	5.92661	12.8811	6.2691
CG12173-RB	6.97494	9.03194	3.55438	5.62838	3.74068	8.23837
CG12177-RA	2.25371	16.8078	0.530673	10.9027	1.56029	14.5978
CG12179-RD	2.13415	20.4439	0.8852	16.8065	1.23297	19.2229
CG1218-RA	1.49469	26.004	0.724875	19.9017	1.09454	27.6148
CG12182-RA	7.57841	43.8252	7.16928	48.2302	9.64649	54.0914
CG12184-RA	1.94434	2.51284	1.59021	2.47852	1.47782	3.05326
CG12187-RA	0	0	0	1.15106	0	0.108399
CG12194-RB	0	0	0	0	0	0.108399
CG12200-RA	0.451833	0.594844	0.379373	0.967038	0.29531	0.912366
CG12201-RB	0.311549	8.19435	0.156718	8.22235	0.263935	9.9005
CG12203-RA	1.08257	6.00943	0.721262	4.29077	0.729693	4.79667
CG12204-RA	7.67637	16.7595	4.43778	13.3672	4.82548	13.0531
CG12206-RA	6.84382	2.27611	8.73149	2.29958	7.46802	3.51396
CG12206-RC	0	2.27611	0	2.29958	0	3.51396
CG12207-RA	4.42321	45.2576	5.62739	36.5977	6.22084	44.8142
CG12207-RB	171.166	100.191	124.072	57.3333	172.976	73.9376
CG12207-RC	0.87596	54.9333	0.222655	20.7355	0.402369	29.1233
CG12209-RA	1.604	3.47184	1.89823	5.38217	1.48525	4.64312
CG12213-RB	4.22424	32.5232	3.42973	27.5391	4.59842	31.3636
CG12214-RA	226.172	36.5602	207.377	37.7513	194.786	54.6694
CG12214-RB	0.0342529	0	0	0	0	0
CG12219-RA	4.78756	27.1877	3.24997	22.5034	2.79391	30.8668
CG12224-RA	0.102759	0.582765	0.473764	0.423873	0.138434	0.225832
CG12229-RA	0	0	0	0	0	0
CG12231-RA	0	0	0	0	0	0
CG12236-RB	10.0568	45.0095	5.60615	33.203	6.94502	44.5251
CG12237-RA	12.522	19.1751	13.4488	17.4918	13.1627	20.3972
CG12239-RA	0.0342529	1.32315	0.126458	2.1219	0.175957	1.57179
CG12241-RA	4.81527	47.3948	3.35881	40.5294	3.18207	51.0291
CG12253-RA	8.74912	1.55988	5.11794	1.20944	7.71479	1.9241
CG12256-RA	0	0	0	0	0	0
CG12259-RA	0.73022	6.12477	0.528867	5.32253	0.46512	6.31428
CG12262-RA	787.182	39.6257	906.924	39.8657	1099.79	55.645
CG12263-RA	9.87139	56.1472	5.02897	40.4088	6.45212	50.2704
CG12264-RA	0	36.2619	0	31.1509	0	34.2452
CG12267-RA	1.25384	13.0872	0.664355	9.79857	0.603554	11.1832
CG12268-RA	0	0.115345	0	0.121832	0.0252279	0.225832
CG12269-RA	1.49251	0	0.890182	0	1.27729	0
CG1227-RA	0	9.14128	0	8.40387	0	10.1806
CG12272-RB	0.900395	36.9292	1.36575	35.4632	1.57323	43.8205
CG12278-RA	0	0	0	0	0	0
CG12279-RA	22.9096	7.78792	12.238	4.71972	13.498	7.2176
CG12288-RA	1.73555	1.5478	0.411439	0.543167	0.578326	1.3821
CG12289-RA	0	0	0	0	0	0
CG12290-RA	1745.7	47.7886	1491.79	22.45	1705.63	21.3366
CG12299-RA	8.40659	36.8084	7.00397	29.878	5.66031	39.9543
CG12301-RA	1.39739	25.8096	0.751522	14.8698	0.515575	14.5978
CG12304-RA	11.3807	27.9885	7.77672	19.4766	8.86147	24.2544
CG12307-RA	0	0	0	0	0	0
CG12309-RA	0	0	0.0320658	0	0	0
CG1231-RA	3.6511	0	5.05157	0.302041	4.88887	0.44263
CG12310-RA	0	0	0	0	0	0
CG12316-RA	0.661714	0	0.252915	0	0.289163	0
CG12316-RB	1.64589	38.9571	1.72209	39.1398	1.5037	45.3652
CG12320-RA	2.63923	12.5829	1.02928	9.07645	1.35169	12.0956
CG12321-RA	4.45855	11.9458	3.10951	11.1299	2.48375	10.1444
CG12325-RA	5.43727	55.0421	1.93571	26.4832	2.56622	29.4396
CG1233-RB	3.84309	104.331	2.58923	93.43	3.1384	106.331
CG12333-RA	5.77501	23.3335	3.7969	22.4932	3.9302	28.6175
CG12338-RA	3.65328	0.940879	1.98359	1.33127	3.16427	1.91506
CG1234-RA	21.0785	36.0125	20.1159	22.3168	18.195	23.8117
CG12340-RA	76.8298	139.869	64.7566	112.215	85.1269	138.101
CG12341-RA	2.72519	15.5698	1.18239	10.5245	1.4772	13.9835
CG12343-RA	1.15435	1.64503	0.466541	1.81732	0.591259	2.12282
CG12344-RA	0.209881	3.92718	0.439893	14.0234	0.320539	9.64756
CG12347-RA	0	0	0	0	0	0
CG12355-RA	0	0	0	0	0.0252279	0
CG12355-RB	0.0342529	0	0.0943915	0	0.0252279	0
CG12355-RD	0	0	0.0605201	0	0	0
CG1236-RA	119.999	12.929	104.301	10.2237	129.548	14.9411
CG12360-RA	3.22697	33.6887	2.27399	26.8499	2.65548	31.7972
CG12360-RC	0	6.96842	0.0320658	5.68167	0	7.26276
CG12362-RA	0	0.23069	0.0320658	0	0	0.225832
CG12362-RB	0	0.23069	0.0320658	0	0	0.225832
CG12370-RB	81.6638	30.3377	75.7377	12.2911	87.5775	26.2417
CG12374-RA	0	0	0.0623259	0.120563	0	0.225832
CG12375-RA	11.6473	7.19911	6.53562	6.7693	7.72454	7.7596
CG12376-RA	0	0	0	0	0	0
CG12377-RA	0	0.115345	0	0	0	0
CG12378-RA	0	0	0	0	0	0
CG12379-RB	1.15216	0.582765	0.534284	0.422604	0.497134	0.225832
CG12384-RA	5.68468	18.6165	3.59367	15.9726	4.50303	19.6384
CG1239-RA	0.557865	12.6439	0.406021	8.83407	0.604193	10.8128
CG12391-RA	0.694877	54.6917	0.491384	39.7971	0.981335	49.2766
CG12393-RA	1.08366	3.4356	0.252915	3.44683	0.540803	3.94755
CG12393-RB	0.0706875	3.4356	0.0641315	3.44683	0.0566031	3.94755
CG12395-RA	0.103849	0	0.0925859	0.120563	0.107059	0.108399
CG12398-RA	0	0	0	0	0	0
CG1240-RA	99.2271	74.6979	84.6737	59.0998	83.9386	73.3052
CG12400-RA	21.8322	0	11.7841	0	13.7041	0
CG12402-RA	0.247407	23.5824	0.438087	38.6714	0.333471	47.2171
CG12404-RA	2.06237	118.826	1.284	91.2214	1.77992	113.142
CG12413-RA	0.384418	13.5667	0.441699	9.06758	0.390074	8.62681
CG12419-RA	0.347984	0	0.712233	0	0.831881	0
CG12420-RA	0	0	0	0	0	0
CG12424-RA	0.631826	0	0.126458	0	0.107059	0
CG12424-RB	10.2726	89.1124	15.3782	32.8705	24.5146	50.9299
CG12424-RC	72.1315	89.1124	23.5926	32.8705	32.7373	50.9299
CG12426-RB	0	0	0	0	0	0
CG12428-RA	1.98405	18.0887	1.47459	16.5691	1.78671	18.175
CG12428-RC	0.419762	0	0.311629	0	0.207333	0
CG12432-RA	0.492632	13.5908	0.441699	6.95204	0.150729	9.56626
CG12433-RC	0	0.115345	0	0	0	0
CG12436-RA	0	0	0	0	0	0
CG12438-RA	0	0	0	0	0	0
CG12439-RA	0	0	0	0	0	0
CG12442-RB	0	0	0	0	0	0
[truncated: 14,747 more rows]
