# Supplementary material for: Genome-Wide Control of RNA Polymerase II Activity by Cohesin
Source: PLoS Genet. 2013 Mar 21;9(3):e1003382. doi: 10.1371/journal.pgen.1003382 (PMC3605059; doi:10.1371/journal.pgen.1003382)
Supplement: Table S3 — Predicted extragenic cis-regulatory modules (CRMs). (XLSX) [file pgen.1003382.s008.xlsx]

## Sheet: Distant_enhancers.bed
Arm	start	stop
chr2L	430482	430682
chr2L	470942	471142
chr2L	471362	471562
chr2L	480182	480382
chr2L	481197	481397
chr2L	484662	484862
chr2L	485642	485842
chr2L	490227	490427
chr2L	490682	490882
chr2L	507272	507472
chr2L	509337	509537
chr2L	510737	510937
chr2L	516582	516782
chr2L	517807	518007
chr2L	519452	519652
chr2L	745867	746067
chr2L	749367	749567
chr2L	1424797	1424997
chr2L	1426337	1426537
chr2L	1427037	1427237
chr2L	1989487	1989687
chr2L	2194797	2194997
chr2L	3011207	3011407
chr2L	3011907	3012107
chr2L	3789747	3789947
chr2L	4331932	4332132
chr2L	4332702	4332902
chr2L	4361507	4361707
chr2L	4810802	4811002
chr2L	5290197	5290397
chr2L	5292262	5292462
chr2L	5292962	5293162
chr2L	5293487	5293687
chr2L	5294957	5295157
chr2L	5296987	5297187
chr2L	6179057	6179257
chr2L	6787672	6787872
chr2L	6788232	6788432
chr2L	7188737	7188937
chr2L	7580037	7580237
chr2L	7598587	7598787
chr2L	9122557	9122757
chr2L	9780942	9781142
chr2L	11182657	11182857
chr2L	11184652	11184852
chr2L	11607977	11608177
chr2L	12004702	12004902
chr2L	12005577	12005777
chr2L	12006452	12006652
chr2L	12007362	12007562
chr2L	12010932	12011132
chr2L	12011982	12012182
chr2L	12013732	12013932
chr2L	12823982	12824182
chr2L	13071152	13071352
chr2L	13074827	13075027
chr2L	14021682	14021882
chr2L	14022452	14022652
chr2L	14023152	14023352
chr2L	14234692	14234892
chr2L	14236582	14236782
chr2L	14511927	14512127
chr2L	14513327	14513527
chr2L	14528447	14528647
chr2L	14529042	14529242
chr2L	14529672	14529872
chr2L	14555607	14555807
chr2L	14560577	14560777
chr2L	14569642	14569842
chr2L	16533352	16533552
chr2L	16534332	16534532
chr2L	16536677	16536877
chr2L	17267407	17267607
chr2L	17763252	17763452
chr2L	17773612	17773812
chr2L	18455657	18455857
chr2L	18456077	18456277
chr2L	18457022	18457222
chr2L	18458772	18458972
chr2L	18459927	18460127
chr2L	18461292	18461492
chr2L	18465842	18466042
chr2L	19548287	19548487
chr2L	20822777	20822977
chr2L	20823687	20823887
chr2L	20936107	20936307
chr2L	20944787	20944987
chr2L	20961517	20961717
chr2R	2773202	2773402
chr2R	3138217	3138417
chr2R	3377967	3378167
chr2R	4062042	4062242
chr2R	4063232	4063432
chr2R	4080592	4080792
chr2R	4129207	4129407
chr2R	4130082	4130282
chr2R	4532582	4532782
chr2R	4535032	4535232
chr2R	4536187	4536387
chr2R	5330477	5330677
chr2R	5332332	5332532
chr2R	5439607	5439807
chr2R	5440167	5440367
chr2R	5452802	5453002
chr2R	5963837	5964037
chr2R	6043602	6043802
chr2R	6310757	6310957
chr2R	6436092	6436292
chr2R	6990107	6990307
chr2R	6990597	6990797
chr2R	6994237	6994437
chr2R	7252187	7252387
chr2R	7520952	7521152
chr2R	8606687	8606887
chr2R	8618097	8618297
chr2R	8619917	8620117
chr2R	8629332	8629532
chr2R	8630592	8630792
chr2R	8844897	8845097
chr2R	8846507	8846707
chr2R	8847102	8847302
chr2R	8847627	8847827
chr2R	8872197	8872397
chr2R	8873212	8873412
chr2R	8919692	8919892
chr2R	8920427	8920627
chr2R	9221147	9221347
chr2R	9222372	9222572
chr2R	9223352	9223552
chr2R	9224192	9224392
chr2R	9224857	9225057
chr2R	9225522	9225722
chr2R	9230387	9230587
chr2R	9231892	9232092
chr2R	9232277	9232477
chr2R	10194917	10195117
chr2R	10405512	10405712
chr2R	10405967	10406167
chr2R	10934082	10934282
chr2R	10934677	10934877
chr2R	11133162	11133362
chr2R	11134352	11134552
chr2R	11371092	11371292
chr2R	12038017	12038217
chr2R	12047432	12047632
chr2R	12527492	12527692
chr2R	12700007	12700207
chr2R	12716317	12716517
chr2R	12717857	12718057
chr2R	12807737	12807937
chr2R	12986062	12986262
chr2R	14693747	14693947
chr2R	14694797	14694997
chr2R	15760127	15760327
chr2R	15794147	15794347
chr2R	16013947	16014147
chr2R	16014472	16014672
chr2R	16046497	16046697
chr2R	16048947	16049147
chr2R	16049647	16049847
chr2R	16081357	16081557
chr2R	16083317	16083517
chr2R	16083982	16084182
chr2R	16084682	16084882
chr2R	16825632	16825832
chr2R	16826227	16826427
chr2R	16827207	16827407
chr2R	16827557	16827757
chr2R	16915407	16915607
chr2R	16916142	16916342
chr2R	16917402	16917602
chr2R	16926572	16926772
chr2R	17495672	17495872
chr2R	17593497	17593697
chr2R	17595982	17596182
chr2R	17596717	17596917
chr2R	17745782	17745982
chr2R	18553162	18553362
chr2R	18564432	18564632
chr2R	18568457	18568657
chr2R	19316337	19316537
chr2R	19599767	19599967
chr2R	19600362	19600562
chr2R	20074087	20074287
chr2R	20075032	20075232
chr3L	40427	40627
chr3L	41757	41957
chr3L	73572	73772
chr3L	74097	74297
chr3L	128487	128687
chr3L	270902	271102
chr3L	624297	624497
chr3L	626887	627087
chr3L	628252	628452
chr3L	629057	629257
chr3L	629967	630167
chr3L	632347	632547
chr3L	633362	633562
chr3L	634482	634682
chr3L	634972	635172
chr3L	639487	639687
chr3L	647187	647387
chr3L	647747	647947
chr3L	702312	702512
chr3L	703187	703387
chr3L	724887	725087
chr3L	728247	728447
chr3L	746727	746927
chr3L	748652	748852
chr3L	766712	766912
chr3L	774517	774717
chr3L	780467	780667
chr3L	808117	808317
chr3L	813717	813917
chr3L	816657	816857
chr3L	820157	820357
chr3L	821172	821372
chr3L	822257	822457
chr3L	823797	823997
chr3L	1586517	1586717
chr3L	1692462	1692662
chr3L	2492947	2493147
chr3L	2805637	2805837
chr3L	2808367	2808567
chr3L	2818062	2818262
chr3L	2821107	2821307
chr3L	2823557	2823757
chr3L	2824362	2824562
chr3L	2874097	2874297
chr3L	2875077	2875277
chr3L	2877492	2877692
chr3L	2879172	2879372
chr3L	3244887	3245087
chr3L	3245587	3245787
chr3L	3246532	3246732
chr3L	3380162	3380362
chr3L	3384397	3384597
chr3L	3385272	3385472
chr3L	3386532	3386732
chr3L	3394757	3394957
chr3L	3395667	3395867
chr3L	3399692	3399892
chr3L	3400777	3400977
chr3L	4239587	4239787
chr3L	4854047	4854247
chr3L	5546872	5547072
chr3L	5982097	5982297
chr3L	6211662	6211862
chr3L	6257022	6257222
chr3L	6827522	6827722
chr3L	6828082	6828282
chr3L	7426722	7426922
chr3L	7798422	7798622
chr3L	8414982	8415182
chr3L	8539582	8539782
chr3L	8542837	8543037
chr3L	8544062	8544262
chr3L	8655467	8655667
chr3L	8661032	8661232
chr3L	8661557	8661757
chr3L	8674402	8674602
chr3L	8681857	8682057
chr3L	8684867	8685067
chr3L	8685602	8685802
chr3L	8698062	8698262
chr3L	10343167	10343367
chr3L	10344287	10344487
chr3L	10356922	10357122
chr3L	10731527	10731727
chr3L	10732472	10732672
chr3L	10769082	10769282
chr3L	10770342	10770542
chr3L	10771077	10771277
chr3L	10774472	10774672
chr3L	10936137	10936337
chr3L	10936697	10936897
chr3L	11239377	11239577
chr3L	11240637	11240837
chr3L	11277142	11277342
chr3L	11278857	11279057
chr3L	11312912	11313112
chr3L	11316762	11316962
chr3L	11317462	11317662
chr3L	11342732	11342932
chr3L	11361387	11361587
chr3L	11362927	11363127
chr3L	11366637	11366837
chr3L	11374267	11374467
chr3L	11375037	11375237
chr3L	11375457	11375657
chr3L	11376052	11376252
chr3L	12092572	12092772
chr3L	12093132	12093332
chr3L	12094322	12094522
chr3L	12102162	12102362
chr3L	12104262	12104462
chr3L	14265337	14265537
chr3L	14265897	14266097
chr3L	14343702	14343902
chr3L	14344297	14344497
chr3L	14357597	14357797
chr3L	14545792	14545992
chr3L	14602597	14602797
chr3L	14603367	14603567
chr3L	14606552	14606752
chr3L	14970727	14970927
chr3L	14971637	14971837
chr3L	15205087	15205287
chr3L	15218597	15218797
chr3L	15223357	15223557
chr3L	15224302	15224502
chr3L	15227487	15227687
chr3L	15525582	15525782
chr3L	15527717	15527917
chr3L	15722422	15722622
chr3L	15755637	15755837
chr3L	16143332	16143532
chr3L	16150682	16150882
chr3L	16151417	16151617
chr3L	16152922	16153122
chr3L	16167202	16167402
chr3L	16168462	16168662
chr3L	16171682	16171882
chr3L	16201887	16202087
chr3L	16205422	16205622
chr3L	16208047	16208247
chr3L	16208747	16208947
chr3L	16755727	16755927
chr3L	17000342	17000542
chr3L	17003317	17003517
chr3L	17651202	17651402
chr3L	17658412	17658612
chr3L	17661037	17661237
chr3L	17919512	17919712
chr3L	18056397	18056597
chr3L	18070957	18071157
chr3L	18071482	18071682
chr3L	18072252	18072452
chr3L	18179282	18179482
chr3L	18180682	18180882
chr3L	18183937	18184137
chr3L	18188312	18188512
chr3L	18232447	18232647
chr3L	18233707	18233907
chr3L	18234477	18234677
chr3L	18236927	18237127
chr3L	18395442	18395642
chr3L	18396037	18396237
chr3L	18807252	18807452
chr3L	19039862	19040062
chr3L	19040352	19040552
chr3L	19043117	19043317
chr3L	19048507	19048707
chr3L	19049872	19050072
chr3L	19050467	19050667
chr3L	19051307	19051507
chr3L	19082142	19082342
chr3L	19084662	19084862
chr3L	19286332	19286532
chr3L	19854417	19854617
chr3L	20191362	20191562
chr3L	20396322	20396522
chr3L	20397057	20397257
chr3L	20534047	20534247
chr3L	20943582	20943782
chr3L	21477087	21477287
chr3L	21988157	21988357
chr3L	22414037	22414237
chr3L	22844712	22844912
chr3L	22902462	22902662
chr3R	91776	91976
chr3R	629096	629296
chr3R	807351	807551
chr3R	849981	850181
chr3R	851241	851441
chr3R	859151	859351
chr3R	867341	867541
chr3R	871261	871461
chr3R	878961	879161
chr3R	886381	886581
chr3R	913646	913846
chr3R	922921	923121
chr3R	937831	938031
chr3R	938636	938836
chr3R	2914736	2914936
chr3R	2916066	2916266
chr3R	4637051	4637251
chr3R	5359276	5359476
chr3R	5694366	5694566
chr3R	5699301	5699501
chr3R	5789601	5789801
chr3R	5790546	5790746
chr3R	5904996	5905196
chr3R	5906466	5906666
chr3R	5907376	5907576
chr3R	5908601	5908801
chr3R	5910036	5910236
chr3R	5913011	5913211
chr3R	5915076	5915276
chr3R	5919241	5919441
chr3R	6476126	6476326
chr3R	6476546	6476746
chr3R	6487186	6487386
chr3R	7023841	7024041
chr3R	7605506	7605706
chr3R	7606171	7606371
chr3R	8196516	8196716
chr3R	9632951	9633151
chr3R	9878301	9878501
chr3R	9881731	9881931
chr3R	10195751	10195951
chr3R	10199286	10199486
chr3R	10201736	10201936
chr3R	11809916	11810116
chr3R	11810476	11810676
chr3R	11830776	11830976
chr3R	11847891	11848091
chr3R	12032061	12032261
chr3R	12032866	12033066
chr3R	12033811	12034011
chr3R	12035141	12035341
chr3R	12035911	12036111
chr3R	12047286	12047486
chr3R	12047951	12048151
chr3R	12049106	12049306
chr3R	12164221	12164421
chr3R	14739626	14739826
chr3R	14922361	14922561
chr3R	14931286	14931486
chr3R	14944446	14944646
chr3R	15124906	15125106
chr3R	15125466	15125666
chr3R	15618616	15618816
chr3R	16135006	16135206
chr3R	16137176	16137376
chr3R	17316116	17316316
chr3R	17664996	17665196
chr3R	17747141	17747341
chr3R	17748751	17748951
chr3R	17759986	17760186
chr3R	17763311	17763511
chr3R	17764571	17764771
chr3R	17766741	17766941
chr3R	17767511	17767711
chr3R	17769821	17770021
chr3R	17771571	17771771
chr3R	18492256	18492456
chr3R	18999371	18999571
chr3R	19001016	19001216
chr3R	19172796	19172996
chr3R	20593446	20593646
chr3R	21830416	21830616
chr3R	21834231	21834431
chr3R	21845781	21845981
chr3R	21846551	21846751
chr3R	22061416	22061616
chr3R	22256086	22256286
chr3R	25032601	25032801
chr3R	25039496	25039696
chr3R	25039986	25040186
chr3R	25082126	25082326
chr3R	25082826	25083026
chr3R	25103266	25103466
chr3R	25103791	25103991
chr3R	25105051	25105251
chr3R	25105681	25105881
chr3R	25106941	25107141
chr3R	25108761	25108961
chr3R	25113241	25113441
chr3R	25117091	25117291
chr3R	26081376	26081576
chr3R	26084421	26084621
chr3R	26087361	26087561
chr3R	26090546	26090746
chr3R	26096881	26097081
chr3R	26098596	26098796
chr3R	26102691	26102891
chr3R	27116991	27117191
chr3R	27514976	27515176
chr3R	27523761	27523961
chr3R	27524286	27524486
chr4	79676	79876
chr4	80691	80891
chr4	416866	417066
chr4	422886	423086
chrX	950530	950730
chrX	1170540	1170740
chrX	1171345	1171545
chrX	1180305	1180505
chrX	1718430	1718630
chrX	1904280	1904480
chrX	1944215	1944415
chrX	2187430	2187630
chrX	2188620	2188820
chrX	2190055	2190255
chrX	2190545	2190745
chrX	2191350	2191550
chrX	2192995	2193195
chrX	2195165	2195365
chrX	2195515	2195715
chrX	2197895	2198095
chrX	2199995	2200195
chrX	2200660	2200860
chrX	2211510	2211710
chrX	2217915	2218115
chrX	3237850	3238050
chrX	3345335	3345535
chrX	3449285	3449485
chrX	3904285	3904485
chrX	3906805	3907005
chrX	4285855	4286055
chrX	4287850	4288050
chrX	5780915	5781115
chrX	6227095	6227295
chrX	6755630	6755830
chrX	6756820	6757020
chrX	7187950	7188150
chrX	7193865	7194065
chrX	7194950	7195150
chrX	7195895	7196095
chrX	7200200	7200400
chrX	7431620	7431820
chrX	7434525	7434725
chrX	7437745	7437945
chrX	7498680	7498880
chrX	7502285	7502485
chrX	8700650	8700850
chrX	9033325	9033525
chrX	9478455	9478655
chrX	9479225	9479425
chrX	10787140	10787340
chrX	11609955	11610155
chrX	12557510	12557710
chrX	12559155	12559355
chrX	12562725	12562925
chrX	12563775	12563975
chrX	12641930	12642130
chrX	12646480	12646680
chrX	12647985	12648185
chrX	12649735	12649935
chrX	12650470	12650670
chrX	13196820	13197020
chrX	13198010	13198210
chrX	13882995	13883195
chrX	13884745	13884945
chrX	14375340	14375540
chrX	14644315	14644515
chrX	14965230	14965430
chrX	15437275	15437475
chrX	15487150	15487350
chrX	17402455	17402655
chrX	17436650	17436850
chrX	18251870	18252070
chrX	18260200	18260400
chrX	19192670	19192870
chrX	20372135	20372335
chrX	20372345	20372545
